# Supplementary material for: Phylogenetic and Recombination Analysis of Clinical Vitreous Humor–Derived Adenovirus Isolates Reveals Discordance Between Serotype and Phylogeny
Source: Invest Ophthalmol Vis Sci. 2024 Feb 6;65(2):12. doi: 10.1167/iovs.65.2.12 (PMC10854415; doi:10.1167/iovs.65.2.12)
Supplement: Supplement 2 [file iovs-65-2-12_s002.xlsx]

## Sheet: Accession Numbers
Accession Number	Description	Isolate Name	Host	Country of Origin	Isolation Source	Size	Year
OR669096	Bascom Palmer Vitreous Humor Adenovirus Isolate 1	BP-AdV1	Homo sapiens	Miami, FL, USA	ocular	35199	1993-2015
OR669098	Bascom Palmer Vitreous Humor Adenovirus Isolate 2	BP-AdV2	Homo sapiens	Miami, FL, USA	ocular	34652	1993-2015
OR669097	Bascom Palmer Vitreous Humor Adenovirus Isolate 3	BP-AdV3	Homo sapiens	Miami, FL, USA	ocular	34735	1993-2015
AB448767.1	Human adenovirus 8 genomic DNA, complete genome, isolate: Trim	Trim	Homo sapiens	Japan	Ocular	34980	NA
AB448768.1	Human adenovirus 8 genomic DNA, complete genome, isolate: 8b	8b	Homo sapiens	Japan	Ocular	34962	NA
AB448769.1	Human adenovirus 8 genomic DNA, complete genome, isolate: 8e	8e	Homo sapiens	Japan	Ocular	34980	NA
AB448771.1	Human adenovirus 19 genomic DNA, complete genome, isolate: AV-587	AV-587	Homo sapiens	Japan	Ocular	35125	NA
AB448772.1	Human adenovirus 19 genomic DNA, complete genome, isolate: 19a	19a	Homo sapiens	Japan	Ocular	35231	NA
AB448773.1	Human adenovirus 19 genomic DNA, complete genome, isolate: 1997	1997	Homo sapiens	Japan	Ocular	35231	NA
AB448775.1	Human adenovirus 37 genomic DNA, complete genome, isolate: GW	GW	Homo sapiens	Japan	Ocular	35215	NA
AB448776.1	Human adenovirus 37 genomic DNA, complete genome, isolate: 1991	1991	Homo sapiens	Japan	Ocular	35215	NA
AB448777.1	Human adenovirus 37 genomic DNA, complete genome, isolate: 1996	1996	Homo sapiens	Japan	Ocular	35215	NA
AB550823.1	Human adenovirus 53 DNA, complete genome, strain: K5/Sapporo/2007	K5/Sapporo/2007	Homo sapiens	Sapporo, Japan	NA	35137	2007
AB562586.1	Human adenovirus 15 DNA, complete genome, isolate: CH38	CH38	Homo sapiens	Japan	Ocular	35116	2008
AB562587.1	Human adenovirus 29 DNA, complete genome, isolate: BP6	BP6	Homo sapiens	Japan	Ocular	35213	2008
AB605243.1	Human adenovirus 53 DNA, complete genome, isolate: 960528C/Hiroshima/1996	960528C/Hiroshima/1996	Homo sapiens	Hiroshima, Japan	Ocular	35137	1996
AB679747.1	Human adenovirus D8 DNA, complete genome, isolate: HAdVD_8_Sapporo1991	HAdVD_8_Sapporo1991	Homo sapiens	Sapporo, Japan	NA	34996	1991
AB679748.1	Human adenovirus D8 DNA, complete genome, isolate: HAdVD_8_Sapporo2001	HAdVD_8_Sapporo2001	Homo sapiens	Sapporo, Japan	NA	34993	2001
AB679749.1	Human adenovirus 54 DNA, complete genome, isolate: HAdVD_54_Sapporo2005	HAdVD_54_Sapporo2005	Homo sapiens	Sapporo, Japan	NA	34928	2005
AB679750.1	Human adenovirus 54 DNA, complete genome, isolate: HAdVD_54_Sapporo2009	HAdVD_54_Sapporo2009	Homo sapiens	Sapporo, Japan	NA	34927	2009
AB679751.1	Human adenovirus D37 DNA, complete genome, isolate: HAdVD_37_Sapporo1999	HAdVD_37_Sapporo1999	Homo sapiens	Sapporo, Japan	NA	35152	1999
AB679752.1	Human adenovirus 19a DNA, complete genome, isolate: HAdVD_19a_Sapporo1992	HAdVD_19a_Sapporo1992	Homo sapiens	Sapporo, Japan	NA	35230	1992
AB679753.1	Human adenovirus 19a DNA, complete genome, isolate: HAdVD_19a_Sapporo1999	HAdVD_19a_Sapporo1999	Homo sapiens	Sapporo, Japan	NA	35231	1999
AB679754.1	Human adenovirus 4a DNA, complete genome, isolate: HAdVE_4a_Sapporo1984	HAdVE_4a_Sapporo1984	Homo sapiens	Sapporo, Japan	NA	35960	1984
AB679755.1	Human adenovirus 4a DNA, complete genome, isolate: HAdVE_4a_Sapporo1991	HAdVE_4a_Sapporo1991	Homo sapiens	Sapporo, Japan	NA	35961	1991
AB679756.1	Human adenovirus 4a DNA, complete genome, isolate: HAdVE_4a_Sapporo2001	HAdVE_4a_Sapporo2001	Homo sapiens	Sapporo, Japan	NA	35963	2001
AB695621.1	Human adenovirus 10 DNA, complete genome, isolate: HAdV-10_NIID-1	HAdV-10_NIID-1	Homo sapiens	Japan	NA	35105	NA
AB695622.1	Human adenovirus D10 DNA, complete genome, isolate: HAdV-10_NIID-2	HAdV-10_NIID-2	Homo sapiens	Japan	NA	35095	NA
AB701748.1	Human adenovirus D8 DNA, complete genome, strain: Singapore	Singapore	Homo sapiens	Singapore	NA	34997	2011
AB724351.1	Human adenovirus 10 DNA, complete genome, strain: J.J.; ATCC VR-1504	ATCC VR-1504	Homo sapiens	Japan	NA	35105	NA
AB728839.1	Human adenovirus 41 DNA, complete genome, strain: SaP3-3F	SaP3-3F	Homo sapiens	Japan	feces	34179	NA
AB746853.1	Human adenovirus 8 DNA, complete genome, strain: Trim variant	Trim variant	Homo sapiens	Japan	NA	34978	NA
AB746854.1	Human adenovirus 10 DNA, complete genome, strain: contaminant in the ATCC HAdV-8 stock	contaminant in the ATCC HAdV-8 stock	Homo sapiens	Japan	NA	35105	NA
AB765926.1	Human adenovirus 81 DNA, complete genome, strain: Chiba_E086/2012	Chiba_E086/2012	Homo sapiens	Japan	NA	35198	2012
AC_000005.1	Human mastadenovirus A, complete genome	Huie	Homo sapiens	USA	NA	34125	before 1963
AC_000006.1	Human adenovirus D, complete genome	not noted	Homo sapiens	NA	NA	35100	NA
AC_000007.1	Human adenovirus 2, complete genome	not noted	Homo sapiens	NA	NA	35937	NA
AC_000008.1	Human adenovirus 5, complete genome	not noted	Homo sapiens	NA	NA	35938	NA
AC_000010.1	Simian adenovirus 21, complete genome	not noted	Pan troglodytes	Maryland, USA	feces	35524	1951
AC_000011.1	Simian adenovirus 25, complete genome	not noted	Pan troglodytes	USA	NA	36519	NA
AC_000019	Human adenovirus type 35, complete genome	Holden	Homo sapiens	USA	lung and kidney	34794	1973
AC_000190.1	Tree shrew adenovirus 1, complete genome	not noted	Tupaia belangeri	Germany	kidney	33501	1980
AF394196.1	Simian adenovirus 25, complete genome	CV68	Pan troglodytes	USA	NA	36521	NA
AM749299.1	Human adenovirus type 31 complete genome, serotype 31	not noted	Homo sapiens	NA	NA	33763	NA
AP012285.1	Human adenovirus 65 DNA, complete genome, strain: BGD/2004/B172/[P58/H10/F9]	BGD/2004/B172/[P58/H10/F9]	Homo sapiens	Bangladesh	feces	35172	2004
AP012302.1	Human adenovirus 67 DNA, complete genome, strain: BGD/2005/B109/[P67/H9/F67]	BGD/2005/B109/[P67/H9/F67]	Homo sapiens	Bangladesh	feces	35075	2005
AP014840.1	Human adenovirus 4a NHRC-21320 DNA, complete genome	NHRC-21320	Homo sapiens	USA	NA	35962	2005
AP014841.1	Human adenovirus 4a NHRC-22650 DNA, complete genome	NHRC-22650	Homo sapiens	USA	NA	36155	2006
AP014842.1	Human adenovirus 4a NHRC-23703 DNA, complete genome	NHRC-25562	Homo sapiens	USA	NA	35959	2008
AP014843.1	Human adenovirus 4a NHRC-25562 DNA, complete genome	NHRC-25562	Homo sapiens	USA	NA	35959	2011
AP014846.1	Human adenovirus 4a NHRC-20699 DNA, complete genome	NHRC-20699	Homo sapiens	USA	NA	35962	2002
AP014852.1	Human adenovirus 4p NHRC_90255 DNA, complete genome	NHRC_90255	Homo sapiens	USA	NA	35914	2000
AP014853.1	Human adenovirus 4p NHRC_90870 DNA, complete genome	NHRC_90870	Homo sapiens	USA	NA	35914	2004
AY128640.2	Human adenovirus type 35 strain Holden, complete genome	Holden	Homo sapiens	USA	lung and kidney	34794	1973
AY271307	Human adenovirus type 35 strain 35p, complete genome	35p	Homo sapiens	Netherlands	NA	34794	NA
AY530876.1	Simian adenovirus 22 strain ATCC VR-591, complete genome	VR-591	Pan troglodytes	Maryland, USA	mesenteric node explant	36462	1967
AY530877.1	Simian adenovirus 23 strain ATCC VR-592, complete genome	VR-592	Pan troglodytes	Maryland, USA	mesenteric node explant	36604	1967
AY530878.1	Simian adenovirus 24 strain ATCC VR-593, complete genome	VR-593	Pan troglodytes	Maryland, USA	mesenteric node explant	36535	1967
AY599834.1	Human adenovirus type 3 strain GB, complete genome	GB	Homo sapiens	USA	NA	35345	NA
AY599835.1	Human adenovirus type 4 strain NHRC 42606, complete genome	NHRC 42606	Homo sapiens	Ft Jackson, USA	nasal swab	35965	2003
AY599836.1	Human adenovirus type 3 strain NHRC 1276, complete genome	NHRC 1276	Homo sapiens	Illinois, USA	nasal swab	35265	1997
AY599837.1	Human adenovirus type 4 strain NHRC 3, complete genome	NHRC 3	Homo sapiens	Lackland AFB, USA	nasal swab	35964	NA
AY601633.1	Human adenovirus type 21 strain AV-1645, complete genome	AV-1645	Homo sapiens	NA	nasal swab	35382	NA
AY601634.1	Human adenovirus type 7 strain NHRC 1315, complete genome	NHRC 1315	Homo sapiens	Illinois, USA	nasal swab	35198	1997
AY601635.1	Human adenovirus type 5 strain NHRC Ad5FS 7151, complete genome	NHRC Ad5FS 7151	Homo sapiens	NA	nasal swab	35931	NA
AY601636.1	Human adenovirus type 16 strain ch. 79, complete genome	ch. 79	Homo sapiens	NA	nasal swab	35522	NA
AY737797	Human adenovirus type 34 strain Compton, complete genome	Compton	Homo sapiens	Virginia, USA	urine	34775	1972
AY737798.1	Human adenovirus type 50 strain Wan, complete genome	Wan	Homo sapiens	Amsterdam, Netherlands	feces	35385	1988
AY803294.1	Human adenovirus type 14 strain de Wit, complete genome	de Wit	Homo sapiens	Netherlands	throat rinse	34764	1955
AY875648.1	Human adenovirus type 46, complete genome	1594	Homo sapiens	New York, USA	feces	35178	1983
DQ315364.2	Human adenovirus 41 isolate Tak, complete genome	Tak	Homo sapiens	Netherlands	NA	34188	NA
DQ393829.1	Human adenovirus type 49, complete genome	not noted	Homo sapiens	Netherlands	NA	35215	NA
DQ792570.1	Simian adenovirus 7, complete genome	ATCC VR-201	Macaca mulatta	NA	rectal swab	31045	NA
DQ923122.2	Human adenovirus 52 isolate T03-2244, complete genome	T03-2244	Homo sapiens	USA	NA	34250	NA
EF121005.1	Human adenovirus 64 strain human/USA/C/1993/64[P22H19F37], complete genome	Carrel	Homo sapiens	USA	NA	35231	1993
EF153473.1	Human adenovirus type 48, complete genome	not noted	Homo sapiens	Netherlands	NA	35206	NA
EF153474.1	Human adenovirus type 26, complete genome	not noted	Homo sapiens	Netherlands	NA	35152	NA
EF371058.2	Human mastadenovirus E isolate NHRC90339, complete genome	NHRC90339	Homo sapiens	Deleware, USA	nasal swab	35914	NA
EF564600.1	Human adenovirus 3+11p strain OvAd1, complete genome	OvAd1	Homo sapiens	USA	tissue culture	35130	NA
EF564601.1	Human adenovirus 3+11p strain OvAd2, complete genome	OvAd2	Homo sapiens	USA	tissue culture	35355	NA
FJ025899.1	Simian adenovirus 44, complete genome	not noted	Pan paniscus	USA	NA	37711	NA
FJ025900.1	Simian adenovirus 43, complete genome	not noted	Gorilla gorilla	USA	NA	37188	NA
FJ025901.1	Simian adenovirus 45, complete genome	not noted	Gorilla gorilla	USA	NA	37152	NA
FJ025902.1	Simian adenovirus 42.2, complete genome	not noted	Pan paniscus	USA	NA	37820	NA
FJ025903.1	Simian adenovirus 42.1, complete genome	not noted	Pan paniscus	USA	NA	37786	NA
FJ025904.1	Simian adenovirus 31.2, complete genome	not noted	Pan troglodytes	USA	NA	37860	NA
FJ025905.1	Simian adenovirus 34, complete genome	not noted	Pan troglodytes	USA	NA	37799	NA
FJ025906.1	Simian adenovirus 31.1, complete genome	not noted	Pan troglodytes	USA	NA	37828	NA
FJ025907.1	Simian adenovirus 40.1, complete genome	not noted	Pan troglodytes	USA	NA	37718	NA
FJ025908.1	Simian adenovirus 33, complete genome	not noted	Pan troglodytes	USA	NA	35694	NA
FJ025909.1	Simian adenovirus 27.1, complete genome	not noted	Pan troglodytes	USA	NA	35592	NA
FJ025910.1	Simian adenovirus 35.2, complete genome	not noted	Pan paniscus	USA	NA	35620	NA
FJ025911.1	Simian adenovirus 32, complete genome	not noted	Pan troglodytes	USA	NA	35588	NA
FJ025912.1	Simian adenovirus 35.1, complete genome	not noted	Pan troglodytes	USA	NA	35606	NA
FJ025913.1	Simian adenovirus 41.1, complete genome	not noted	Gorilla gorilla	USA	NA	35100	NA
FJ025914.1	Simian adenovirus 28.1, complete genome	not noted	Pan troglodytes	USA	NA	35610	NA
FJ025915.1	Simian adenovirus 28.2, complete genome	not noted	Gorilla gorilla	USA	NA	35612	NA
FJ025916.1	Simian adenovirus 29, complete genome	not noted	Pan troglodytes	USA	NA	35646	NA
FJ025917.1	Simian adenovirus 36, complete genome	not noted	Pan troglodytes	USA	NA	36556	NA
FJ025918.1	Simian adenovirus 25.2, complete genome	not noted	Pan troglodytes	USA	NA	36629	NA
FJ025919.1	Simian adenovirus 37.2, complete genome	not noted	Pan paniscus	USA	NA	36632	NA
FJ025920.1	Simian adenovirus 30, complete genome	not noted	Pan troglodytes	USA	NA	36621	NA
FJ025921.1	Simian adenovirus 37.1, complete genome	not noted	Pan troglodytes	USA	NA	36635	NA
FJ025922.1	Simian adenovirus 38, complete genome	not noted	Pan troglodytes	USA	NA	36494	NA
FJ025923.1	Simian adenovirus 26, complete genome	not noted	Pan troglodytes	USA	NA	36628	NA
FJ025924.1	Simian adenovirus 39, complete genome	not noted	Pan troglodytes	USA	NA	36553	NA
FJ025925.1	Simian adenovirus 42.3, complete genome	not noted	Pan paniscus	USA	NA	37820	NA
FJ025926.1	Simian adenovirus 40.2, complete genome	not noted	Pan troglodytes	USA	NA	37729	NA
FJ025927.1	Simian adenovirus 41.2, complete genome	not noted	Gorilla gorilla	USA	NA	35767	NA
FJ025928.1	Simian adenovirus 27.2, complete genome	not noted	Gorilla gorilla	USA	NA	35672	NA
FJ025929.1	Simian adenovirus 47, complete genome	not noted	Gorilla gorilla	USA	NA	35563	NA
FJ025930.1	Simian adenovirus 46, complete genome	not noted	Gorilla gorilla	USA	NA	35608	NA
FJ025931.1	Simian adenovirus 18, complete genome	not noted	NA	USA	feces	31967	NA
FJ349096.1	Human adenovirus 6 strain Tonsil 99 prototype, complete genome	Tonsil 99 prototype	Homo sapiens	USA	tonsil	35758	1953
FJ597732.1	Human adenovirus 11a strain SGN1222, complete genome	SGN1222	Homo sapiens	Singapore	NA	34773	2005
FJ619037.1	Human adenovirus 22 strain AV-2711, complete genome	AV-2711	Homo sapiens	Saudi Arabia	NA	35152	1956
FJ822614.1	Human adenovirus 14 isolate Ad14-303600, complete genome	Ad14-303600	Homo sapiens	Texas, USA	throat swab	34763	2007
FJ824826.1	Human adenovirus 28 strain BP-5, complete genome	BP-5	Homo sapiens	Washington DC, USA	anal	35130	1958
GQ384080.1	Human adenovirus 36 from USA, complete genome	HAdV-D36p	Homo sapiens	California, USA	NA	35152	2008
HM565136.3	Human adenovirus 41 isolate NIVD103, complete genome	NIVD103	Homo sapiens	China	NA	34169	2007
HM770721.2	Human adenovirus 56, complete genome	HAdV-D56	Homo sapiens	France	conjunctival swab	35066	c. 2009
HQ241818.1	Simian adenovirus 48 isolate AJ75, complete genome	AJ75	Macaca fascicularis	USA	NA	34201	NA
HQ241819.1	Simian adenovirus 49 isolate C24948, complete genome	C24948	Macaca fascicularis	USA	NA	35499	NA
HQ241820.1	Simian adenovirus 50 isolate 18222, complete genome	18222	Macaca fascicularis	USA	NA	35512	NA
HQ413315.1	Human adenovirus 6 isolate Tonsil 99, complete genome	Tonsil 99	Homo sapiens	USA	tonsil	35759	1953
HQ605912.1	Simian adenovirus 20 strain ATCC VR-541, complete genome	VR-541	Chlorocebus sabaeus	USA	NA	34302	NA
HQ883276.1	Human adenovirus 58 strain human/ARG/AdCor-96-487/1996/58[P58H58F29], complete genome	AdCor-96-487	Homo sapiens	Argentina	feces	35217	1996
HQ910407.1	Human adenovirus 17 isolate D17, complete genome	D17	Homo sapiens	Saudi Arabia	conjunctival scrapings	35139	1955
HQ913600.1	Titi monkey adenovirus ECC-2011, complete genome	ECC-2011	Callicebus donacophilus	USA	NA	36838	NA
JF799911.1	Human adenovirus D strain human/USA/CDPH/2007/59[P64H25F56], complete genome	CDPH	Homo sapiens	USA	bronchoaveolar lavage	35072	2007
JF964962.1	Human adenovirus 61 strain JPN/2004/5082/[P31/H-NEW/F31], complete genome	5082	Homo sapiens	Japan	feces	33776	2004
JN032132.1	Human adenovirus 14 strain HAdV14-BJ430/CHN2010, complete genome	HAdV14-BJ430/CHN2010	Homo sapiens	China	nasopharyngeal wash	34762	2011
JN162671.1	Human adenovirus 62 isolate Aids25/Manchester/1993, complete genome	Aids25/Manchester/1993	Homo sapiens	Manchester, UK	feces	35127	1993
JN162672.1	Human adenovirus 60a isolate Aids59/Manchester/1992, complete genome	Aids59/Manchester/1992	Homo sapiens	Manchester, UK	feces	35103	1992
JN226746.1	Human adenovirus 10, complete genome	not noted	Homo sapiens	USA	NA	35105	NA
JN226747.1	Human adenovirus 13, complete genome	not noted	Homo sapiens	USA	NA	35209	1955
JN226748.1	Human adenovirus 69 isolate Human adenovirus D human/SAU/CH38/1955/69[P53H15F69], complete genome	CH38	Homo sapiens	Saudi Arabia	NA	35124	1955
JN226749.1	Human adenovirus 20, complete genome	not noted	Homo sapiens	Saudi Arabia	NA	35181	1955
JN226750.1	Human adenovirus 23, complete genome	not noted	Homo sapiens	Saudi Arabia	NA	35050	1956
JN226751.1	Human adenovirus 24, complete genome	not noted	Homo sapiens	Saudi Arabia	NA	35166	1956
JN226752.1	Human adenovirus 25, complete genome	not noted	Homo sapiens	USA	NA	35248	1956
JN226753.1	Human adenovirus 27, complete genome	not noted	Homo sapiens	USA	NA	35154	1958
JN226754.1	Human adenovirus 29, complete genome	not noted	Homo sapiens	USA	NA	35214	1959
JN226755.1	Human adenovirus 30 isolate USA/BP-7-1/1959/30 [P30H30F30], complete genome	USA/BP-7-1/1959/30 [P30H30F30]	Homo sapiens	USA	NA	35178	1959
JN226756.1	Human adenovirus 32, complete genome	not noted	Homo sapiens	NA	NA	35248	1965
JN226757.1	Human adenovirus 47, complete genome	not noted	Homo sapiens	USA	NA	35106	1982
JN226758.1	Human adenovirus 33, complete genome	not noted	Homo sapiens	NA	NA	35131	1965
JN226759.1	Human adenovirus 38, complete genome	not noted	Homo sapiens	Netherlands	NA	35221	NA
JN226760.1	Human adenovirus 39, complete genome	not noted	Homo sapiens	El Salvador	NA	35152	1977
JN226761.1	Human adenovirus 42, complete genome	not noted	Homo sapiens	France	NA	35231	1982
JN226762.1	Human adenovirus 43, complete genome	not noted	Homo sapiens	USA	NA	35012	1981
JN226763.1	Human adenovirus 44, complete genome	not noted	Homo sapiens	USA	NA	35214	1982
JN226764.1	Human adenovirus 45, complete genome	not noted	Homo sapiens	USA	NA	35154	1982
JN226765.1	Human adenovirus 51, complete genome	not noted	Homo sapiens	Netherlands	NA	35114	1989
JN254802.1	Chimpanzee adenovirus Y25, complete genome	Y25	Pan troglodytes	United Kingdom	NA	36711	1969
JN860676.1	Human adenovirus 66 strain 87-922, complete genome	87-922	Homo sapiens	Argentina	fatal pneumonia	35080	1987
JN860677.1	Human adenovirus 7d2 strain FS2154, complete genome	FS2154	Homo sapiens	USA	NA	35242	2009
JN860678.1	Human adenovirus 68 strain Arg 827/04, complete genome	Arg 827/04	Homo sapiens	Argentina	NA	35538	2004
JN860679.1	Human adenovirus 3+7 strain Takeuchi, complete genome	Takeuchi	Homo sapiens	Japan	NA	35228	1958
JN860680.1	Human adenovirus 16 strain E26, complete genome	E26	Homo sapiens	Egypt	NA	35384	NA
JN880448.1	Simian adenovirus A1139, complete genome	A1139	Macaca mulatta	USA	fecal	35558	2009
JN880449.1	Simian adenovirus A1163, complete genome	A1163	Macaca mulatta	USA	fecal	35580	2009
JN880450.1	Simian adenovirus A1173, complete genome	A1173	Macaca mulatta	USA	fecal	35726	2009
JN880451.1	Simian adenovirus A1258, complete genome	A1258	Macaca mulatta	USA	fecal	35649	2009
JN880452.1	Simian adenovirus A1285, complete genome	A1285	Macaca mulatta	USA	fecal	35705	2009
JN880453.1	Simian adenovirus A1296, complete genome	A1296	Macaca mulatta	USA	fecal	35499	2009
JN880454.1	Simian adenovirus A1312, complete genome	A1312	Macaca mulatta	USA	fecal	35578	2009
JN880455.1	Simian adenovirus A1327, complete genome	A1327	Macaca mulatta	USA	fecal	35540	2009
JN880456.1	Simian adenovirus A1335, complete genome	A1335	Macaca mulatta	USA	fecal	35557	2009
JQ326206.1	Human adenovirus 64 strain 2, complete genome	2	Homo sapiens	Miami, FL, USA	NA	35231	1955
JQ326207.1	Human adenovirus 64 strain 3, complete genome	3	Homo sapiens	Miami, FL, USA	NA	35236	1955
JQ326208.1	Human adenovirus 64 strain 88, complete genome	88	Homo sapiens	Pittsburgh, PA, USA	NA	35215	1989
JQ326209.1	Human adenovirus 19, complete genome	not noted	Homo sapiens	USA	NA	35153	1995
JQ824845.1	Human adenovirus 14 isolate HAdV-B/CHN/GZ01/2010/14[P14H14F14], complete genome	GZ01	Homo sapiens	Guangzhou, China	throat swab	34767	2010
JX423380.1	Human adenovirus B strain human/USA/ak32_AdV3a/2004/3[P3H3F3], complete genome	ak32_AdV3a	Homo sapiens	San Diego, CA, USA	NA	35264	2004
JX423383.1	Human adenovirus B strain human/USA/ak35_AdV7d2/2006/7[P7H7F7], complete genome	ak35_AdV7d2	Homo sapiens	Missouri, USA	throat swab	35239	2006
JX423384.1	Human adenovirus B strain human/ARG/ak36_AdV11a/2005/55[P14H11F14], complete genome	ak36_AdV11a	Homo sapiens	Argentina	NA	34763	2005
JX423385.1	Human adenovirus B strain human/EGY/ak37_AdV11a/2001/55[P14H11F14], complete genome	ak37_AdV11a	Homo sapiens	Egypt	throat swab	34772	2001
JX625134.1	Human adenovirus 7 isolate CQ1198, complete genome	CQ1198	Homo sapiens	China	NA	35232	2010
JX892927.2	Human adenovirus 14 isolate CHN 2012, complete genome	CHN 2012	Homo sapiens	China	throat swab	34760	2012
KC529648.1	Human adenovirus 43 strain 1309 from USA, complete genome	1309	Homo sapiens	USA	NA	35073	1981
KC693021.1	Simian adenovirus B isolate BaAdV-1, complete genome	BaAdV-1	Papio hamadryas anubis	Texas, USA	nasal swab	35537	1997
KC693022.1	Baboon adenovirus 3 isolate BaAdV-2, complete genome	BaAdV-2	Papio hamadryas anubis	Texas, USA	nasal swab	34391	1997
KC693023.1	Simian adenovirus C isolate BaAdV-3, complete genome	BaAdV-3	Papio hamadryas anubis	Texas, USA	nasal swab	34402	1997
KC693024.1	Simian adenovirus C isolate BaAdV-4, complete genome	BaAdV-4	Papio hamadryas anubis	Texas, USA	nasal swab	34391	1997
KC857701.1	Human adenovirus 55 strain HAdV B55 XZ2012-492, complete genome	HAdV B55 XZ2012-492	Homo sapiens	China	throat swab	34745	2012
KF006344.1	Human adenovirus 4 strain GZ01, complete genome	GZ01	Homo sapiens	Guangzhou, China	throat swab	35960	2010
KF268117.1	Human adenovirus B strain human/USA/UFL_Adv7d2-2/unknown/7[P7H7F7], complete genome	UFL_Adv7d2-2	Homo sapiens	Iowa, USA	nasopharyngeal wash	35222	NA
KF268119.1	Human adenovirus A strain human/USA/UFL_Adv31/2005/31[P31H31F31], complete genome	UFL_Adv31	Homo sapiens	Colorado, USA	fecal	33802	2005
KF268120.1	Human adenovirus B strain human/USA/UFL_Adv3a2/2007/3[P3H3F3], complete genome	UFL_Adv3a2	Homo sapiens	Conneticut, USA	nasopharyngeal wash	35259	2007
KF268123.1	Human adenovirus B strain human/USA/UFL_Adv3a51/2007/3[P3H3F3], complete genome	UFL_Adv3a51	Homo sapiens	Conneticut, USA	nasopharyngeal wash	35256	2007
KF268124.1	Human adenovirus B strain human/USA/UFL_Adv35/2004/35[P35H35F35], complete genome	UFL_Adv35	Homo sapiens	Iowa, USA	urine	34781	2004
KF268125	Human adenovirus B strain human/USA/CL_44/1988/7[P7H7F7], complete genome	CL_44	Homo sapiens	Pittsburgh, PA, USA	ocular	35219	1988
KF268126.1	Human adenovirus B strain human/USA/UFL_Adv7h/2005/66[P7H7F3], complete genome	UFL_Adv7h	Homo sapiens	Iowa, USA	nasopharyngeal wash	35229	2005
KF268127.1	Human adenovirus C strain human/USA/CL_42/1988/5[P5H5F5], complete genome	CL_42	Homo sapiens	Pittsburgh, PA, USA	NA	35931	1988
KF268128	Human adenovirus B strain human/USA/CL_46/1988/3[P3H3F3], complete genome	CL_46	Homo sapiens	Pittsburgh, PA, USA	ocular	35254	1988
KF268129.1	Human adenovirus C strain human/USA/UFL_Adv6/2005/6[P6H6F6], complete genome	UFL_Adv6	Homo sapiens	Colorado, USA	NA	35979	2005
KF268130.1	Human adenovirus C strain human/USA/UFL_Adv2/2004/2[P2H2F2], complete genome	UFL_Adv2	Homo sapiens	New York, USA	NA	35931	2004
KF268132	Human adenovirus B strain human/USA/CL_45/1988/3[P3H7F3], complete genome	CL_45	Homo sapiens	Pittsburgh, PA, USA	ocular	35265	1988
KF268134	Human adenovirus B strain human/USA/CL_43/1988/7[P7H7F7], complete	CL_43	Homo sapiens	Pittsburgh, PA, USA	ocular	35228	1988
KF268195.1	Human adenovirus B strain human/USA/UFL_Adv3/2004/3[P3/H3/F3], partial genome	UFL_Adv3	Homo sapiens	Missouri, USA	nasopharyngeal wash	35176	2004
KF268196.1	Human adenovirus B strain human/USA/UFL_Adv34/2005/34[P34/H34/F34], complete genome	UFL_Adv34	Homo sapiens	Texas, USA	nasopharyngeal wash	34758	2005
KF268198.1	Human adenovirus D strain human/USA/CL_49/1991/8[P8/H8/F53], complete genome	CL_49	Homo sapiens	Pittsburgh, PA, USA	NA	34912	1991
KF268199.1	Human adenovirus C strain human/USA/UFL_Adv5/2008/5[P2/H5/F5], complete genome	UFL_Adv5	Homo sapiens	Conneticut, USA	NA	35928	2008
KF268201.1	Human mastadenovirus D strain human/DEU/HEIM_00080/1982/94[P33H15F9], complete genome	HEIM_00080	Homo sapiens	Germany	NA	35082	1982
KF268202	Human adenovirus B strain human/USA/MEEI_00075/X/3[P3H3F3], complete genome	MEEI_00075	Homo sapiens	USA	ocular	35264	NA
KF268204.1	Human adenovirus D strain human/DEU/HEIM_00082/1988/15[P15H15F15], complete genome	HEIM_00082	Homo sapiens	Germany	NA	35100	1988
KF268207.1	Human adenovirus 71 strain human/DEU/HEIM_00085/1987/71[P9H20F71], complete genome	HEIM_00085	Homo sapiens	Germany	NA	35192	1987
KF268210	Human adenovirus B strain human/IND/MEEI_00057/2011/3[P7H3F3], complete genome	MEEI_00057	Homo sapiens	Tamil Nadu, India	ocular	35235	2011
KF268212.1	Human adenovirus B strain human/IND/MEEI_00062/2011/3[P7H3F3], complete genome	MEEI_00062	Homo sapiens	Tamil Nadu, India	ocular	35207	2011
KF268310.1	Human adenovirus C strain human/USA/Pitts_00109/1992/2[P2H2F2], complete genome	Pitts_00109	Homo sapiens	Pittsburgh, PA, USA	NA	35690	1992
KF268315.1	Human adenovirus B strain human/DEU/HEIM_00097/1988/NEW[P16H3F16], complete genome	HEIM_00097	Homo sapiens	Germany	NA	35402	1988
KF268319.1	Human adenovirus D strain human/ARG/arg_00101/2010/58[P58H58F58], complete genome	arg_00101	Homo sapiens	Argentina	NA	35137	2010
KF268320.1	Human mastadenovirus D strain human/DEU/HEIM_00087/1987/97[P67H28F60], complete genome	HEIM_00087	Homo sapiens	Germany	NA	34990	1987
KF268328.1	Human adenovirus B strain human/DEU/HEIM_00092/1985/NEW[P35H34F7], complete genome	HEIM_00092	Homo sapiens	Germany	NA	34653	1985
KF268331.1	UNVERIFIED: Human adenovirus C strain human/USA/UFL_Adv1/2005/1[P1H1F1] genomic sequence	UFL_Adv1	Homo sapiens	Colorado, USA	NA	35984	2005
KF268332.1	Human mastadenovirus D strain human/DEU/HEIM_00099/1986/98[P98H46F9], complete genome	HEIM_00099	Homo sapiens	Germany	NA	35122	1986
KF268335.1	Human mastadenovirus D strain human/DEU/HEIM_00088/1985/72[P72H30F72], complete genome	HEIM_00088	Homo sapiens	Germany	NA	34553	1985
KF303069.1	Human adenovirus 41 isolate NY/2010/4849, complete genome	NY/2010/4849	Homo sapiens	New York, USA	NA	34188	2010
KF303070.1	Human adenovirus 41 isolate NY/2010/4845, complete genome	NY/2010/4845	Homo sapiens	New York, USA	NA	34188	2010
KF303071.1	Human adenovirus 41 isolate 10-4851, complete genome	10-4851	Homo sapiens	USA	NA	34188	2010
KF429744.1	UNVERIFIED: Human adenovirus C strain human/USA/Pitts_00107/1988/1[P1H1F1] genomic sequence	Pitts_00107	Homo sapiens	Pittsburgh, PA, USA	NA	35802	1988
KF429745.1	UNVERIFIED: Human adenovirus D strain human/USA/Pitts_00115/1992/NEW[P9H22F44] genomic sequence	Pitts_00115	Homo sapiens	Pittsburgh, PA, USA	NA	34846	1992
KF429748	UNVERIFIED: Human adenovirus B strain human/USA/Pitts_00102/1988/7[P7H7F7] genomic sequence	Pitts_00102	Homo sapiens	Pittsburgh, PA, USA	ocular	34989	1988
KF429752	UNVERIFIED: Human adenovirus B strain human/USA/Pitts_00112/1988/NEW[P3H3F7] genomic sequence	Pitts_00112	Homo sapiens	Pittsburgh, PA, USA	ocular	34298	1988
KF528688.1	Human adenovirus 21, complete genome	not noted	Homo sapiens	Germany	lung	35415	2008
KF577593.1	Human adenovirus 21a isolate LRTI-3, complete genome	LRTI-3	Homo sapiens	Germany	lower respiratory tract	35376	2010
KF577595.1	Human adenovirus 21a isolate LRTI-1, complete genome	LRTI-1	Homo sapiens	Germany	lower respiratory tract	35367	2005
KF577597.1	Human adenovirus 21a isolate LRTI-5, complete genome	LRTI-5	Homo sapiens	Germany	lower respiratory tract	35377	2012
KF577598.1	Human adenovirus 21a isolate LRTI-6, complete genome	LRTI-6	Homo sapiens	Germany	lower respiratory tract	35375	2013
KF577599.1	Human adenovirus 21a isolate LRTI-1, complete genome	LRTI-1	Homo sapiens	Germany	lower respiratory tract	35367	2005
KF633445.1	Human adenovirus B strain human/DEU/HEIM_00086/X/X[PXHXFX], complete genome	HEIM_00086	Homo sapiens	Germany	NA	35586	NA
KF802425.1	Human adenovirus 21a isolate LRTI-5, complete genome	LRTI-5	Homo sapiens	Germany	lower respiratory tract	35373	2012
KF802426.1	Human adenovirus 21a isolate LRTI-2, complete genome	LRTI-2	Homo sapiens	Germany	lower respiratory tract	35327	2008
KF906413.1	Human adenovirus 11+34 strain IC763, complete genome	IC763	Homo sapiens	South Korea	throat swab	34780	2010
KF908851.1	Human adenovirus 55 strain TJ-2013-90, complete genome	TJ-2013-90	Homo sapiens	China	Nasopharyngeal swab	34238	2013
KF938575.1	Human adenovirus 21a isolate LRTI-4, complete genome	LRTI-4	Homo sapiens	Germany	lower respiratory tract	35376	2012
KF938576.1	Human adenovirus 21a isolate LRTI-4, complete genome	LRTI-4	Homo sapiens	Germany	lower respiratory tract	35376	2012
KF951595.1	Human adenovirus C strain DD28, complete genome	DD28	Homo sapiens	China	NA	35775	2013
KJ019879.1	Human adenovirus 7 strain XY6/XY/CHN/2013, complete genome	XY6/XY/CHN/2013	Homo sapiens	China	Nasopharyngeal swab	35166	2013
KJ019884.1	Human adenovirus 7 strain CDC228/JM/CHN/2012, complete genome	CDC228/JM/CHN/2012	Homo sapiens	China	Nasopharyngeal swab	35140	2012
KJ019887.1	Human adenovirus 7 strain JM11/JM/CHN/2013, complete genome	JM11/JM/CHN/2013	Homo sapiens	China	Nasopharyngeal swab	35197	2013
KJ194509.1	Human adenovirus D isolate Adenovirus_Amsterdam_1993, partial genome	Amsterdam_1993	Homo sapiens	Amsterdam, Netherlands	feces	34901	1993
KJ364573.1	Human adenovirus 21 strain NHRC 32389, complete genome	NHRC 32389	Homo sapiens	Ft Wood, USA	Nasopharyngeal swab	35366	2005
KJ364574.1	Human adenovirus 21 strain NHRC 32493, complete genome	NHRC 32493	Homo sapiens	Ft Wood, USA	Nasopharyngeal swab	35371	2005
KJ364575.1	Human adenovirus 21 strain NHRC 63218, complete genome	NHRC 63218	Homo sapiens	Ft Benning, USA	Nasopharyngeal swab	35378	2006
KJ364576.1	Human adenovirus 21 strain NHRC 44288, complete genome	NHRC 44288	Homo sapiens	Ft Jackson, USA	Nasopharyngeal swab	35368	2006
KJ364577.1	Human adenovirus 21 strain CDC RU8176, complete genome	CDC RU8176	Homo sapiens	Tennessee, USA	Nasopharyngeal swab	35378	1978
KJ364578.1	Human adenovirus 21 strain NHRC 5, complete genome	NHRC 5	Homo sapiens	Illinois, USA	Nasopharyngeal swab	35375	1996
KJ364579.1	Human adenovirus 21 strain CDC V1375E, complete genome	CDC V1375E	Homo sapiens	Utah, USA	Nasopharyngeal swab	35377	1894
KJ364580.1	Human adenovirus 21 strain NHRC 20007, complete genome	NHRC 20007	Homo sapiens	San Diego, CA, USA	Nasopharyngeal swab	35379	1998
KJ364581.1	Human adenovirus 21 strain NHRC 52331, complete genome	NHRC 52331	Homo sapiens	Lackland AFB, USA	Nasopharyngeal swab	35369	2006
KJ364582.1	Human adenovirus 21 strain NHRC 64589, complete genome	NHRC 64589	Homo sapiens	Ft Benning, USA	Nasopharyngeal swab	35370	2007
KJ364583.1	Human adenovirus 21 strain NHRC 71139, complete genome	NHRC 71139	Homo sapiens	Parris Island, South Carolina, USA	Nasopharyngeal swab	35378	2004
KJ364584.1	Human adenovirus 21 strain NHRC 71227, complete genome	NHRC 71227	Homo sapiens	Parris Island, South Carolina, USA	Nasopharyngeal swab	35369	2005
KJ364585.1	Human adenovirus 21 strain NHRC 71252, complete genome	NHRC 71252	Homo sapiens	Parris Island, South Carolina, USA	Nasopharyngeal swab	35375	2005
KJ364586.1	Human adenovirus 21 strain NHRC 10030, complete genome	NHRC 10030	Homo sapiens	Illinois, USA	Nasopharyngeal swab	35379	1998
KJ364587.1	Human adenovirus 21 strain PEL0066, complete genome	PEL0066	Homo sapiens	USS Peleliu	Nasopharyngeal swab	35371	2005
KJ364588.1	Human adenovirus 21 strain CDC V2148A, complete genome	CDC V2148A	Homo sapiens	Conneticut, USA	Nasopharyngeal swab	35371	1988
KJ364590.1	Human adenovirus 21 strain NHRC 91447, complete genome	NHRC 91447	Homo sapiens	Cape May, New Jersey, USA	Nasopharyngeal swab	35364	2007
KJ364591.1	Human adenovirus 21 strain VRDL T87-0342, complete genome	VRDL T87-0342	Homo sapiens	California, USA	Nasopharyngeal swab	35387	1987
KJ364592.1	Human adenovirus 21 strain VRDL T98-1269, complete genome	VRDL T98-1269	Homo sapiens	California, USA	Nasopharyngeal swab	35362	1998
KM190146.1	Simian adenovirus DM-2014 isolate 23336, complete genome	23336	Macaca mulatta	USA	urine	32661	2004
KM190941.1	Human mastadenovirus C isolate VIROAF12, partial genome	VIROAF12	Homo sapiens	Thailand	NA	34585	2012
KP016719.1	Human adenovirus D8 strain Ger/Celle/06_2010, complete genome	Ger/Celle/06_2010	Homo sapiens	Celle, Germany	NA	34939	2010
KP016720.1	Human adenovirus D8 strain Ger/Celle/06_2010, complete genome	Ger/Celle/06_2010	Homo sapiens	Celle, Germany	NA	34934	2010
KP016721.1	Human adenovirus D8 strain Ger/Hannover/07_2010, complete genome	Ger/Hannover/07_2010	Homo sapiens	Hannover, Germany	NA	34936	2010
KP016722.1	Human adenovirus D8 strain Ger/Bottrop/12_2011, complete genome	Ger/Bottrop/12_2011	Homo sapiens	Bottrop, Germany	NA	34935	2011
KP016733.1	Human adenovirus D8 strain Ger/Cologne/12_2012, complete genome	Ger/Cologne/12_2012	Homo sapiens	Cologne, Germany	NA	34941	2012
KP016737.1	Human adenovirus D8 strain Ger/Freiburg/12_2012, complete genome	Ger/Freiburg/12_2012	Homo sapiens	Freiburg, Germany	NA	34941	2012
KP329561.1	Simian adenovirus 8 strain P-5, complete genome	P-5	Macaca fascicularis	NA	NA	35685	1958
KP329562.1	Simian adenovirus 11 strain P-10, complete genome	P-10	Macaca mulatta	NA	NA	34510	1958
KP329563.1	Simian adenovirus 13 strain P-9, complete genome	P-9	Macaca sp.	NA	tissue culture	32939	1958
KP329564.1	Simian adenovirus 16 strain C-8, complete genome	C-8	Chlorocebus aethiops	NA	rectal swab	35159	1965
KP641339.1	Human mastadenovirus D isolate human/DEU/Leipzig/2014/70[P70H70F29], complete genome	DEU/Leipzig/2014/70[P70H70F29]	Homo sapiens	Leipzig, Germany	feces	35186	2013
KP670855.2	Human adenovirus 7 strain human/CHN/GZ7015/2011/7[P7H7F7], complete genome	CHN/GZ7015/2011/7[P7H7F7]	Homo sapiens	Guangzhou, China	Nasopharyngeal swab	35239	2011
KP670857.1	Human adenovirus 7 strain human/CHN/GZ6784/2011/7[P7H7F7], complete genome	CHN/GZ6784/2011/7[P7H7F7]	Homo sapiens	Guangzhou, China	Nasopharyngeal swab	35240	2011
KP896478.1	Human adenovirus 55 strain Hebei/BD01/2012, complete genome	Hebei/BD01/2012	Homo sapiens	Hebei	nasopharyngeal aspirates	34755	2012
KP896479.1	Human adenovirus 7 strain Hubei/JZ01/2013, complete genome	Hubei/JZ01/2013	Homo sapiens	Hubei, China	nasopharyngeal aspirates	35219	2013
KP896480.1	Human adenovirus 7 strain Shanxi/TY01/2013, complete genome	Shanxi/TY01/2013	Homo sapiens	Shanxi, China	nasopharyngeal aspirates	35216	2013
KR699642.1	Human mastadenovirus C strain CBJ113, complete genome	CBJ113	Homo sapiens	China	nasopharyngeal aspirates	35926	2009
KT013209.1	Cynomolgus adenovirus 1 isolate UK/UK-1/2004, complete genome	UK-1	Macaca fascicularis	United Kingdom	NA	35555	NA
KT970440.1	Human mastadenovirus B strain HAdV-B/ARG/18017/2000/[P11H11F7], complete genome	18017	Homo sapiens	Argentina	respiratory specimen	34881	2000
KT970441.1	Human mastadenovirus B strain HAdV-B/USA/CHOP2146-10810/2013/[P11H11F7], complete genome	HOP2146-10810	Homo sapiens	Pennsylvania, USA	urine	34798	2013
KT970442.1	Human mastadenovirus B strain HAdV-B/USA/12146/2012/[P11H11F7], complete genome	12146	Homo sapiens	New York, USA	urine	34789	2012
KU162869.1	Human adenovirus 40 strain HoviX, complete genome	HoviX	Homo sapiens	Finland	NA	34210	1979
KU361344.1	Human adenovirus 7 strain 19BOVLB/Volgograd/Rus/2014, complete genome	19BOVLB	Homo sapiens	Volgograd, Russia	autopsy material	35214	2014
KX289874.1	Human adenovirus 55 isolate JS201501, complete genome	JS201501	Homo sapiens	China	NA	34755	2015
KX384945.1	Human adenovirus E4 strain T158/Ft Jackson South Carolina USA/2002, complete genome	T158	Homo sapiens	Ft Jackson, USA	throat swab	35965	2002
KX384947.1	Human adenovirus E4 strain RU4445/Egypt/1968, complete genome	RU4445	Homo sapiens	Egypt	throat swab	35991	1968
KX384949.1	Human adenovirus E4 strain RI-67 (ATCC VR-1572), complete genome	RI-67	Homo sapiens	Ft Wood, USA	throat swab	35990	1953
KX384956.1	Human adenovirus E4 strain V0014/France/1978, complete genome	V0014	Homo sapiens	France	throat swab	35960	1978
KX384958.1	Human adenovirus B3 strain T382/Ft Jackson South Carolina USA/2002, complete genome	T382	Homo sapiens	Ft Jackson, USA	throat swab	35250	2002
KX384959.1	Human adenovirus 2 strain T215/Ft Jackson South Carolina USA/2002, complete genome	T215	Homo sapiens	Ft Jackson, USA	throat swab	35868	2002
KX494979.1	Human adenovirus 55 strain AFMC 16-0011, complete genome	AFMC 16-0011	Homo sapiens	South Korea	NA	34776	2016
KX505867.1	Simian mastadenovirus WIV19, complete genome	WIV19	Rhinopithecus roxellana	Shennongjia Nature Reserve, China	feces	33562	2014
KX827426.1	Human mastadenovirus D strain human/PAR/Py52A/2010/83[P83H9F15], complete genome	Py52A	Homo sapiens	Paraguay	nasopharyngeal aspirates	35207	2010
KX868289.2	Human adenovirus 12 isolate GyK010, complete genome	GyK010	Homo sapiens	Sweden	NA	33676	1978
KX868297.2	Human adenovirus 86 isolate GyK018, complete genome	GyK018	Homo sapiens	Sweden	NA	35147	1978
KX868466.2	Human adenovirus 5 isolate GyK193, complete genome	GyK193	Homo sapiens	Sweden	NA	35918	2000
KX868498.2	Human adenovirus E4 isolate GyK225, complete genome	GyK225	Homo sapiens	Sweden	NA	35969	2000
KX868523.2	Human adenovirus 41 isolate GyK253, complete genome	GyK253	Homo sapiens	Sweden	NA	34184	2000
KY002683.1	UNVERIFIED: Human adenovirus sp. isolate Tibet/LS89/2016, complete genome	LS89	Homo sapiens	Tibet, China	throat swab	34755	2016
KY002684.1	UNVERIFIED: Human adenovirus sp. isolate Sichuan/SF04/2016, complete genome	SF04	Homo sapiens	Sichuan, China	throat swab	34752	2016
KY002685.1	Human adenovirus sp. isolate Yunnan/KM04/2016, complete genome	KM04	Homo sapiens	Yunnan, China	throat swab	34745	2016
KY021426.1	Human mastadenovirus B isolate HAdV-B/CAN_New Brunswick/VC5093R/2011/P14H14F14, complete genome	VC5093R	Homo sapiens	New Brunswick, Canada	respiratory specimen	34722	2011
KY021427.1	Human mastadenovirus B isolate HAdVB/CAN_New Brunswick/VC5600R/2011/P14H14F14, complete genome	VC5600R	Homo sapiens	New Brunswick, Canada	respiratory specimen	34726	2011
KY021428.1	Human mastadenovirus B isolate HAdVB/CAN_New Brunswick/VC50585/2011/P14H14F14, complete genome	VC50585	Homo sapiens	New Brunswick, Canada	respiratory specimen	34743	2011
KY021429.1	Human mastadenovirus B isolate HAdV-B/USA_New York/1224/2008/P14H14F14, complete genome	1224	Homo sapiens	New York, USA	respiratory specimen	34764	2008
KY021430.1	Human mastadenovirus B isolate HAdV-B/USA_New York/5491/2015/P14H14F14, complete genome	5491	Homo sapiens	New York, USA	respiratory specimen	34758	2015
KY307857.1	Human adenovirus 21a isolate LRTI-7, complete genome	LRTI-7	Homo sapiens	Bern, Switzerland	lower respiratory tract	35372	2013
KY307858.1	Human adenovirus 21a isolate LRTI-8, complete genome	LRTI-8	Homo sapiens	Germany	lower respiratory tract	35368	2016
KY307859.1	Human adenovirus 21a isolate LRTI-9, complete genome	LRTI-9	Homo sapiens	Bern, Switzerland	lower respiratory tract	35372	2016
KY307860.1	Human adenovirus 21a isolate Sibu-97, complete genome	Sibu-97	Homo sapiens	Sarawak, Malaysia	lower respiratory tract	35379	1997
KY316160.1	Human adenovirus 41 isolate SH/2015/D16, complete genome	SH/2015/D16	Homo sapiens	China	NA	34169	2015
KY316161.1	Human adenovirus 41 isolate SH/2015/D187, complete genome	SH/2015/D187	Homo sapiens	China	NA	34198	2015
KY316162.1	Human adenovirus 41 isolate SH/2015/D240, complete genome	SH/2015/D240	Homo sapiens	China	NA	34165	2015
KY316163.1	Human adenovirus 41 isolate SH/2015/D363, complete genome	SH/2015/D363	Homo sapiens	China	NA	34175	2015
KY320276.1	Human mastadenovirus B isolate KUMC-62, complete genome	KUMC-62	Homo sapiens	South Korea	NA	35271	NA
KY471318.1	Human adenovirus 55 strain AFMC 16-0007, complete genome	AFMC 16-0007	Homo sapiens	South Korea	NA	34776	NA
KY471322.1	Human adenovirus 55 strain AFMC 16-0035, complete genome	AFMC 16-0035	Homo sapiens	South Korea	NA	34776	NA
KY996442.1	Human mastadenovirus E strain HAdV-E/USA/9111/2014/P4H4F4, complete genome	9111	Homo sapiens	New York, USA	respiratory specimen	35948	2014
KY996443.1	Human mastadenovirus E strain E/USA/38662/2014/P4H4F4, complete genome	38662	Homo sapiens	New York, USA	respiratory specimen	35960	2014
KY996444.1	Human mastadenovirus E strain HAdVE/USA_New York/38813/2014/P4H4F4, complete genome	38813	Homo sapiens	New York, USA	respiratory specimen	35948	2014
KY996451.1	Human mastadenovirus E strain HAdV-E/USA/27440/2012/P4H4F4, complete genome	27440	Homo sapiens	New York, USA	respiratory specimen	35948	2012
KY996452.1	Human mastadenovirus E strain HAdVE/Japan/J1007/1981/P4H4F4, complete genome	J1007	Homo sapiens	Japan	respiratory specimen	35962	1981
LC066535.1	Human mastadenovirus D DNA, complete genome, strain: human/JPN/OIPH23/2011/82[P56H15F37]	OIPH23	Homo sapiens	Japan	respiratory specimen	35122	2011
LC068712.1	Human adenovirus 6 DNA, nearly complete genome, strain: 870550	870550	Homo sapiens	Japan	NA	35779	1987
LC068714.1	Human adenovirus 6 DNA, nearly complete genome, strain: 930113	930113	Homo sapiens	Japan	NA	35758	1993
LC068715.1	Human adenovirus 6 DNA, nearly complete genome, strain: 940162	940162	Homo sapiens	Japan	NA	35776	1994
LC068716.1	Human adenovirus 6 DNA, nearly complete genome, strain: 1030787	1030787	Homo sapiens	Japan	NA	35778	2003
LC068717.1	Human adenovirus 6 DNA, nearly complete genome, strain: 1040264	1040264	Homo sapiens	Japan	NA	35746	2004
LC215422.1	Human adenovirus 53 DNA, complete genome, strain: case22_20111549	case22_20111549	Homo sapiens	Kumamoto, Japan	Ocular	35137	2012
LC215423.1	Human adenovirus 54 DNA, complete genome, strain: case23_20111540	case23_20111540	Homo sapiens	Kumamoto, Japan	Ocular	34926	2012
LC215424.1	Human adenovirus 53 DNA, complete genome, strain: case28_20121506	case28_20121506	Homo sapiens	Kumamoto, Japan	Ocular	35118	2012
LC215425.1	Human adenovirus 56 DNA, complete genome, strain: case37_20121516	case37_20121516	Homo sapiens	Kumamoto, Japan	Ocular	35040	2012
LC215426.1	Human adenovirus 53 DNA, complete genome, strain: case43_20121515	case43_20121515	Homo sapiens	Kumamoto, Japan	Ocular	35118	2012
LC215427.1	Human adenovirus 54 DNA, complete genome, strain: case44_20121523	case44_20121523	Homo sapiens	Kumamoto, Japan	Ocular	34927	2012
LC215429.1	Human adenovirus DNA, complete genome, strain: case67_20121578	case67_20121578	Homo sapiens	Kumamoto, Japan	Ocular	35152	2012
LC215431.1	Human adenovirus 56 DNA, complete genome, strain: case77_20131505	case77_20131505	Homo sapiens	Kumamoto, Japan	Ocular	35040	2012
LC215432.1	Human adenovirus D8 DNA, complete genome, strain: case90_20131544	case90_20131544	Homo sapiens	Kumamoto, Japan	Ocular	34701	2012
LC215433.1	Human adenovirus DNA, complete genome, strain: case110_20131573	case110_20131573	Homo sapiens	Kumamoto, Japan	Ocular	35152	2012
LC215434.1	Human adenovirus DNA, complete genome, strain: case111_20131575	case111_20131575	Homo sapiens	Kumamoto, Japan	Ocular	35152	2012
LC215440.1	Human adenovirus D37 DNA, complete genome, strain: case126_20131602	case126_20131602	Homo sapiens	Kumamoto, Japan	Ocular	35153	2014
LC215445.1	Human adenovirus 56 DNA, complete genome, strain: case157_20101537	case157_20101537	Homo sapiens	Kumamoto, Japan	Ocular	35040	2010
LC312461.1	Human adenovirus D8 DNA, complete genome, isolate: Fukuoka_2_2014	Fukuoka_2_2014	Homo sapiens	Fokuoka, Japan	Ocular	34997	2014
LC530212.1	Human adenovirus 7 293 DNA, complete genome	293	Homo sapiens	Sendai, Japan	urine	35242	2018
LC589687.1	Human adenovirus 56 TKYAd188507_2018 DNA, complete genome	KYAd188507_2018	Homo sapiens	Tokyo, Japan	NA	35040	2018
LC595640.1	Human adenovirus 56 TKY3113Asew DNA, complete genome	TKY3113Asew	Homo sapiens	Tokyo, Japan	sewage water	35040	2018
LC649229.1	Human adenovirus D37 TKYAd20198/3443_2020 DNA, complete genome	D37	Homo sapiens	Tokyo, Japan	nasal swab	35131	2020
LC652931.1	Human mastadenovirus D human/JPN/OIPH-OC01/2016/111[P37H9F9] DNA, complete genome	human/JPN/OIPH-OC01/2016/111[P37H9F9]	Homo sapiens	Japan	NA	35134	2016
LC702314	Porcine mastadenovirus C Ino5 DNA, complete genome	Ino5	Sus scrofa	Japan	feces	32403	2020
MF044052.1	human adenovirus 2 isolate HK91, complete genome	HK91	Homo sapiens	Hong Kong, China	throat swab	35954	2014
MF062484.1	Human adenovirus 14 isolate HAdV-B/CHN/GZ02-6161/2010/14[P14H14F14], complete genome	GZ02-6161	Homo sapiens	China	NA	34766	2010
MF476839.1	Human mastadenovirus D strain human/USA/MEE-CH38/1955/69[P69H15F42], complete genome	MEE-CH38	Homo sapiens	USA	NA	35151	1955
MF476840.1	Human mastadenovirus D strain human/USA/MEE-CHBR/1995/56[P9H15F9], complete genome	MEE-CHBR	Homo sapiens	USA	vaginal swab	35066	1995
MF476841.1	Human mastadenovirus D strain human/USA/MEE-KIPA/1967/87[P9H15F25], complete genome	MEE-KIPA	Homo sapiens	USA	rectal swab	35159	1967
MF476842.1	Human mastadenovirus D strain human/USA/MEE-MOLD/1963/88[P88H15F9], complete genome	MEE-MOLD	Homo sapiens	USA	feces	35115	1963
MF502426.1	Human adenovirus 21 isolate OHT-006, complete genome	OHT-006	Homo sapiens	USA	NA	35341	2016
MG642742.1	Human adenovirus 14 strain HAdV-B/USA/NHRC 74669/2012, complete genome	NHRC 74669	Homo sapiens	South Carolina, USA	respiratory	34752	2012
MG642743.1	Human adenovirus 14 strain HAdV-B/USA/AK2314/2005, complete genome	AK2314	Homo sapiens	Alaska, USA	respiratory	34759	2005
MG642744.1	Human adenovirus 14 strain HAdV-B/USA/NHRC 92844/2010, complete genome	NHRC 92844	Homo sapiens	New Jersey, USA	respiratory	34740	2010
MG642745.1	Human adenovirus 14 strain HAdV-B/USA/WPAFB 15/2009, complete genome	WPAFB 15	Homo sapiens	Texas, USA	respiratory	34757	2009
MG642746.1	Human adenovirus 14 strain HAdV-B/SCT/02/2011, complete genome	SCT/02	Homo sapiens	Scotland, UK	respiratory	34755	2011
MG642747.1	Human adenovirus 14 strain HAdV-B/USA/WPAFB 272/2011, complete genome	WPAFB 272	Homo sapiens	California, USA	respiratory	34755	2011
MG642748.1	Human adenovirus 14 strain HAdV-B/USA/NHRC 92831/2010, complete genome	NHRC 92831	Homo sapiens	New Jersey, USA	respiratory	34744	2010
MG642749.1	Human adenovirus 14 strain HAdV-B/USA/NHRC 92531/2010, complete genome	NHRC 92531	Homo sapiens	New Jersey, USA	respiratory	34730	2010
MG642750.1	Human adenovirus 14 strain HAdV-B/HND/VCH 802/2008, complete genome	VCH 802	Homo sapiens	Honduras	respiratory	34754	2008
MG642751.1	Human adenovirus 14 strain HAdV-B/USA/WPAFB 3/2009, complete genome	WPAFB 3	Homo sapiens	Oklahoma, USA	respiratory	34758	2009
MG642752.1	Human adenovirus 14 strain HAdV-B/USA/WPAFB 53/2009, complete genome	WPAFB 53	Homo sapiens	Alaska, USA	respiratory	34739	2009
MG642753.1	Human adenovirus 14 strain HAdV-B/USA/NHRC 25032/2010, complete genome	NHRC 25032	Homo sapiens	South Dakota, USA	respiratory	34755	2010
MG642754.1	Human adenovirus 14 strain HAdV-B/USA/WPAFB 400/2012, complete genome	WPAFB 400	Homo sapiens	Washington, USA	respiratory	34748	2012
MG642755.1	Human adenovirus 14 strain HAdV-B/USA/NHRC 67112/2011, complete genome	NHRC 67112	Homo sapiens	Georgia, USA	respiratory	34747	2011
MG642756.1	Human adenovirus 14 strain HAdV-B/NPL/198/2007, complete genome	NPL/198	Homo sapiens	Nepal	respiratory	34771	2007
MG696128.1	Human adenovirus 7 isolate X01, complete genome	X01	Homo sapiens	China	respiratory	35233	NA
MG696133.1	Human adenovirus 7 isolate X06, complete genome	X06	Homo sapiens	China	respiratory	35240	NA
MG736304.1	Human adenovirus 7 isolate X10s, complete genome	X10s	Homo sapiens	China	respiratory	35233	NA
MG872324.1	Human adenovirus 31 strain HAdV-Tn2012 isolate S75/2012, complete genome	S75/2012	Homo sapiens	Tunisia	feces	33667	2012
MG905099.1	Human adenovirus 14 strain HAdV-B/USA_CA/AD1927/2006/P14H14F14, complete genome	AD1927	Homo sapiens	California, USA	nasal swab	34765	2006
MG905100.1	Human adenovirus 14 strain HAdV-B/Ireland/1782/2010/P14H14F14, complete genome	1782	Homo sapiens	Ireland	nasal swab	34767	2010
MG905101.1	Human adenovirus 14 strain HAdV-B/Canada_New Brunswick/5058S/2011/P14H14F14, complete genome	5058S	Homo sapiens	New Brunswick, Canada	nasal swab	34763	2011
MG905102.1	Human adenovirus 14 strain HAdV-B/USA_OH/NCH165/2012/P14H14F14, complete genome	NCH165	Homo sapiens	Ohio, USA	nasal swab	34764	2012
MG905103.1	Human adenovirus 14 strain HAdV-B/USA_CA/CG5671/2003/P14H14F14, complete genome	CG5671	Homo sapiens	California, USA	nasal swab	34765	2003
MG905104.1	Human adenovirus 14 strain HAdV-B/USA_CA/MF1735/2006/P14H14F14, complete genome	MF1735	Homo sapiens	California, USA	nasal swab	34764	2006
MG905105.1	Human adenovirus 14 strain HAdV-B/USA_CA/RL2128/2007/P14H14F14, complete genome	RL2128	Homo sapiens	California, USA	nasal swab	34765	2007
MG905106.1	Human adenovirus 14 strain HAdV-B/USA_NY/1550/2008/P14H14F14, complete genome	1550	Homo sapiens	New York, USA	nasal swab	34761	2008
MG905109.1	Human adenovirus 14 strain HAdV-B/US_OR/2971/2007/P14H14F14, complete genome	2971	Homo sapiens	Oregon, USA	nasal swab	34766	2007
MG905110.1	Human adenovirus 55 strain HAdV-B/Spain/273/1969/P14H11F14, complete genome	273	Homo sapiens	Spain	nasal swab	34779	1969
MG905111.1	Human adenovirus 14 strain HAdV-B/Netherlands/DeWit/1957/P14H14F14, complete genome	DeWit	Homo sapiens	Netherlands	nasal swab	34762	1957
MG905112.1	Human adenovirus 14 strain HAdV-B/Netherlands/16845/1974/P14H14F14, complete genome	16845	Homo sapiens	Netherlands	nasal swab	34763	1974
MG923581.1	Human adenovirus 7 strain hAdV/Saint-Petersburg/40/2013, partial genome	Saint-Petersburg/40/2013	Homo sapiens	St Petersburg, Russia	NA	34522	2013
MG923582.1	Human adenovirus 7 strain hAdV/Saint-Petersburg/43/2013, complete genome	Saint-Petersburg/43/2013	Homo sapiens	St Petersburg, Russia	NA	35002	2013
MG925782.1	Human adenovirus 41 isolate MU22, complete genome	MU22	Homo sapiens	Iraq	NA	34172	2016
MG925783.1	Human adenovirus 41 isolate MU35, complete genome	MU35	Homo sapiens	Iraq	NA	34119	2016
MH121070.1	Human mastadenovirus C strain 2C2, partial genome	2C2	Homo sapiens	Germany	NA	35783	NA
MH121071.1	UNVERIFIED: Human mastadenovirus C strain 3C2, partial genome	3C2	Homo sapiens	Germany	NA	35981	NA
MH121072.1	UNVERIFIED: Human mastadenovirus C strain 1C2, partial genome	1C2	Homo sapiens	Germany	NA	35645	NA
MH121073.1	Human mastadenovirus C strain 4C1, partial genome	4C1	Homo sapiens	Germany	NA	35999	NA
MH121074.1	Human mastadenovirus C strain 5C1, partial genome	5C1	Homo sapiens	Germany	NA	35915	NA
MH121075.1	Human mastadenovirus C strain 6C1, partial genome	6C1	Homo sapiens	Germany	NA	35859	NA
MH121076.1	Human mastadenovirus C strain 7C1, partial genome	7C1	Homo sapiens	Germany	NA	35835	NA
MH121089.1	Human mastadenovirus C strain 20C1, partial genome	20C1	Homo sapiens	Germany	NA	35978	NA
MH121091.1	Human mastadenovirus C strain 22C1, partial genome	22C1	Homo sapiens	Germany	NA	36001	NA
MH121092.1	Human mastadenovirus C strain 23C2, partial genome	23C2	Homo sapiens	Germany	NA	35929	NA
MH121095.1	Human mastadenovirus C strain 26C2, partial genome	26C2	Homo sapiens	Germany	NA	35779	NA
MH121104.1	Human mastadenovirus C strain 36C2, partial genome	36C2	Homo sapiens	Germany	NA	35764	NA
MH121106.1	Human mastadenovirus C strain 38C2, partial genome	38C2	Homo sapiens	Germany	NA	35858	NA
MH121108.1	Human mastadenovirus C strain 41C1, partial genome	41C1	Homo sapiens	Germany	NA	36077	NA
MH121115.1	UNVERIFIED: Human mastadenovirus C strain 48C2, partial genome	48C2	Homo sapiens	Germany	NA	36091	NA
MH121119.1	UNVERIFIED: Human mastadenovirus C strain 49C5, partial genome	49C5	Homo sapiens	Germany	NA	35870	NA
MH183293.1	Human adenovirus 1 strain SH2016, complete genome	SH2016	Homo sapiens	China	NA	35946	2016
MH256653.1	UNVERIFIED: Human adenovirus 55 isolate 24-1, complete genome	24-1	Homo sapiens	Sichuan, China	Throat Swab	34401	2018
MH256654.1	UNVERIFIED: Human adenovirus 55 isolate 24-2, complete genome	24-2	Homo sapiens	Sichuan, China	Throat Swab	34395	2018
MH256655.1	UNVERIFIED: Human adenovirus 55 isolate 1804001, complete genome	1804001	Homo sapiens	Sichuan, China	Throat Swab	34400	2018
MH256656.1	UNVERIFIED: Human adenovirus 55 isolate 1806003, complete genome	1806003	Homo sapiens	Sichuan, China	Throat Swab	34393	2018
MH256657.1	UNVERIFIED: Human adenovirus 55 isolate DYN, complete genome	DYN	Homo sapiens	Sichuan, China	Throat Swab	34397	2018
MH262318.1	Human adenovirus 7 strain HAdV-B/USA_NJ/5644/2016/P7H7F7, complete genome	5644	Homo sapiens	New Jersey, USA	Nasopharyngeal swab	35229	2016
MH262319.1	Human adenovirus 7 strain HAdV-B/USA_NJ/5645/2016/P7H7F7, complete genome	5645	Homo sapiens	New Jersey, USA	Nasopharyngeal swab	35229	2016
MH355567.1	Human adenovirus 7 strain BJ/CHN/2018, complete genome	BJ	Homo sapiens	China	bronchoaveolar lavage	35217	2018
MH465394.1	Human adenovirus 41 isolate Anhui/2018, complete genome	Anhui	Homo sapiens	China	feces	34138	2017
MH634393.1	UNVERIFIED: Human adenovirus D8 isolate YN/7/2018, complete genome	YN/7/2018	Homo sapiens	Yunnan, China	NA	34996	2018
MH669070.1	Human mastadenovirus B isolate HAdV-B/USA_New_York/1550/2006/P14H14F14, complete genome	1550	Homo sapiens	New York, USA	NA	34756	2006
MH669071.1	Human mastadenovirus B isolate HAdV-B/USA_Pennsylvania/VT5079/2009/P14H14F14, complete genome	VT5079	Homo sapiens	Pennsylvania, USA	NA	34752	2009
MH669072.1	Human mastadenovirus B isolate HAdV-B/USA_Pennsylvania/VT7536/2009/P14H14F14, complete genome	VT7536	Homo sapiens	Pennsylvania, USA	NA	34752	2009
MH697600.1	Human adenovirus 7 strain HAdV-B/USA_VA/5675/2017/P7H7F7, complete genome	5675	Homo sapiens	Virginia, USA	Nasopharyngeal swab	35226	2017
MH697601.1	Human adenovirus 7 strain HAdV-B/USA_VA/5682/2017/P7H7F7, complete genome	5682	Homo sapiens	Virginia, USA	Nasopharyngeal swab	35226	2017
MH697602.1	Human adenovirus 7 strain HAdV-B/USA_VA/5799/2017/P7H7F7, complete genome	5799	Homo sapiens	Virginia, USA	Nasopharyngeal swab	35227	2017
MH697603.1	Human adenovirus 7 strain HAdV-B/USA_VA/1403/2017/P7H7F7, complete genome	1403	Homo sapiens	Virginia, USA	Nasopharyngeal swab	35226	2017
MH697606.1	Human adenovirus 7 strain HAdV-B/USA_VA/5801/2017/P7H7F7, complete genome	5801	Homo sapiens	Virginia, USA	Nasopharyngeal swab	35227	2017
MH828478.1	Human mastadenovirus B strain vzhadvb1, complete genome	vzhadvb1	Homo sapiens	Vietnam	Nasopharyngeal swab	35265	2013
MH828479.1	Human mastadenovirus B strain vzhadvb2, complete genome	vzhadvb2	Homo sapiens	Vietnam	Nasopharyngeal swab	35216	2014
MH828480.1	Human mastadenovirus C strain vzhadvc1-1, complete genome	vzhadvc1-1	Homo sapiens	Vietnam	Nasopharyngeal swab	36003	2014
MH828481.1	Human mastadenovirus C strain vzhadvc1-2, complete genome	vzhadvc1-2	Homo sapiens	Vietnam	Nasopharyngeal swab	36003	2014
MH828482.1	Human mastadenovirus C strain vzhadvc1-3, complete genome	vzhadvc1-3	Homo sapiens	Vietnam	Nasopharyngeal swab	36003	2015
MH828483.1	Human mastadenovirus C strain vzhadvc1-4, complete genome	vzhadvc1-4	Homo sapiens	Vietnam	Nasopharyngeal swab	36003	2015
MH828484.1	Human mastadenovirus C strain vzhadvc1-5, complete genome	vzhadvc1-5	Homo sapiens	Vietnam	Nasopharyngeal swab	36003	2015
MH828485.1	Human mastadenovirus C strain vzhadvc2, complete genome	vzhadvc2	Homo sapiens	Vietnam	Nasopharyngeal swab	35940	2013
MH828486.1	Human mastadenovirus C strain vzhadvc5, complete genome	vzhadvc5	Homo sapiens	Vietnam	Nasopharyngeal swab	35928	2013
MH910662.1	Human adenovirus 7 strain HAdV-B/USA/S 1058/1955, complete genome	S 1058	Homo sapiens	Maryland, USA	NA	35292	1955
MH910663.1	Human adenovirus 7 strain HAdV-B/USA/750/1997, complete genome	750	Homo sapiens	Illinois, USA	NA	35242	1997
MH910665.1	Human adenovirus 7 strain HAdV-B/USA/8010/1998, complete genome	8010	Homo sapiens	Texas, USA	NA	35238	1998
MH910666.1	Human adenovirus 7 strain HAdV-B/USA/V9368/1996, complete genome	V9368	Homo sapiens	Georgia, USA	NA	35237	1996
MH910667.1	Human adenovirus 7 strain HAdV-B/USA/R081586/1999, complete genome	R081586	Homo sapiens	New York, USA	NA	35223	1999
MH910668.1	Human adenovirus 7 strain HAdV-B/USA/6866/1997, complete genome	6866	Homo sapiens	South Carolina, USA	NA	35197	1997
MH910669.1	Human adenovirus 7 strain HAdV-B/USA/55142/1960s, complete genome	55142	Homo sapiens	USA	NA	35241	1960s
MH921831	Human adenovirus 7 strain HAdVB/USA/15004/2017/P7H7F7, complete genome	15004	Homo sapiens	New York, USA	NA	35243	2017
MH921832	Human adenovirus 7 strain HAdVB/USA/16566/2017/P7H7F7, complete genome	16566	Homo sapiens	New York, USA	NA	35243	2017
MH921833	Human adenovirus 7 strain HAdVB/USA/55450/2017/P7H7F7, complete genome	55450	Homo sapiens	New York, USA	NA	35243	2017
MH921834	Human adenovirus 7 strain HAdVB/USA/56107/2017/P7H7F7, complete genome	56107	Homo sapiens	New York, USA	NA	35243	2017
MH921835	Human adenovirus 7 strain HAdVB/USA/59007/2017/P7H7F7, complete genome	59007	Homo sapiens	New York, USA	NA	35243	2017
MH921841	Human adenovirus 7 strain HAdVB/USA/21003/2017/P7H7F7, complete genome	21003	Homo sapiens	New York, USA	NA	35243	2017
MH921842	Human adenovirus 7 strain HAdVB/USA/21019/2017/P7H7F7, complete genome	21019	Homo sapiens	New York, USA	NA	35243	2017
MK041225.1	Human mastadenovirus C isolate human/Gansu-CHN/1111872/2015, complete genome	Gansu-CHN/1111872	Homo sapiens	Gansu, China	nasopharyngeal secretions	36014	2015
MK041226.1	Human mastadenovirus C isolate human/Shanxi-CHN/122/2012, complete genome	Shanxi-CHN/122	Homo sapiens	Shanxi, China	feces	35916	2012
MK041227.1	Human mastadenovirus C isolate human/Shanxi-CHN/106/2010, complete genome	Shanxi-CHN/106	Homo sapiens	Shanxi, China	feces	36023	2010
MK041228.1	Human mastadenovirus C isolate human/Xizang-CHN/150/2015, complete genome	Xizang-CHN/150	Homo sapiens	Xizang, China	feces	35932	2015
MK041229.1	Human mastadenovirus C isolate human/Yunnan-CHN/472/2014, complete genome	Yunnan-CHN/472	Homo sapiens	Yunnan, China	feces	35894	2014
MK041230.1	Human mastadenovirus C isolate human/Shanxi-CHN/160/2001, complete genome	Shanxi-CHN/160	Homo sapiens	Shanxi, China	feces	35906	2001
MK041231.1	Human mastadenovirus C isolate human/Shanxi-CHN/141/2000, complete genome	Shanxi-CHN/141	Homo sapiens	Shanxi, China	feces	35958	2000
MK041232.1	Human mastadenovirus C isolate human/Shanxi-CHN/154/2003, complete genome	Shanxi-CHN/154	Homo sapiens	Shanxi, China	feces	35913	2003
MK041233.1	Human mastadenovirus C isolate human/Changchun-CHN/114/2013, complete genome	Changchun-CHN/114	Homo sapiens	Changchun, China	feces	35814	2013
MK041234.1	Human mastadenovirus C isolate human/Shanxi-CHN/22/2002, complete genome	Shanxi-CHN/22	Homo sapiens	Shanxi, China	feces	35922	2002
MK041235.1	Human mastadenovirus C isolate human/Shanxi-CHN/135/2001, complete genome	Shanxi-CHN/135	Homo sapiens	Shanxi, China	feces	35917	2001
MK041236.1	Human mastadenovirus C isolate human/Xizang-CHN/55/2015, complete genome	Xizang-CHN/55	Homo sapiens	Xizang, China	feces	35934	2015
MK041237.1	Human mastadenovirus C isolate human/Shanxi-CHN/38/2007, complete genome	Shanxi-CHN/38	Homo sapiens	Shanxi, China	feces	35932	2007
MK041239.1	Human mastadenovirus C isolate human/Shanxi-CHN/87/2002, complete genome	Shanxi-CHN/87	Homo sapiens	Shanxi, China	feces	35758	2002
MK116618.1	Human adenovirus 53 strain USA/2017/CA-RGDS-1004, complete genome	CA-RGDS-1004	Homo sapiens	Los Angeles, California, USA	ocular	35134	2017
MK123978.1	Human adenovirus 55 strain 267, complete genome	267	Homo sapiens	Guangzhou, China	NA	34664	2018
MK165452.1	Human mastadenovirus C isolate SX-2000-140, complete genome	SX-2000-140	Homo sapiens	China	NA	35949	2000
MK165453.1	Human mastadenovirus C isolate SX-2004-327, complete genome	SX-2004-327	Homo sapiens	China	NA	35932	2004
MK241690.1	Human adenovirus sp. isolate DT5, complete genome	DT5	Homo sapiens	Datong, China	respiratory specimen	35908	2017
MK357714.1	Human adenovirus sp. isolate DT-11, complete genome	DT-11	Homo sapiens	China	respiratory specimen	35931	2017
MK357715.1	Human adenovirus sp. isolate DT-4, complete genome	DT-4	Homo sapiens	China	respiratory specimen	35873	2016
MK359451	Human adenovirus 7 strain HAdVB/USA/26780/2018/P7H7F7, complete genome	26780	Homo sapiens	New York, USA	NA	35243	2018
MK359452	Human adenovirus 7 strain HAdVB/USA/50314/2018/P7H7F7, complete genome	50314	Homo sapiens	New York, USA	NA	35242	2018
MK405661	Human adenovirus 7 strain HAdVB/USA/14305/2017/P7H7F7, complete genome	14305	Homo sapiens	New York, USA	NA	35243	2017
MK492255.1	Human adenovirus 7 strain HAdV-B/NW-MM/Illinois/USA/2014/P7H7F7, complete genome	NW-MM	Homo sapiens	Illinois, USA	respiratory specimen	35239	2014
MK492257.1	Human adenovirus 7 strain HAdV-B/NW-14993/Illinois/USA/2017/P7H7F7, complete genome	NW-14993	Homo sapiens	Illinois, USA	respiratory specimen	35239	2017
MK501726.1	Human mastadenovirus D strain HAdV-D/USA_New York/53476/2018/P37H22F8, complete genome	53476	Homo sapiens	USA	nasopharyngeal secretions	35125	2018
MK570618.1	UNVERIFIED: Human adenovirus sp. isolate M32/TS/CHN/2019, complete genome	M32/TS/CHN/2019	Homo sapiens	China	NA	35215	2019
MK570619.1	UNVERIFIED: Human adenovirus sp. isolate S179/TS/CHN/2019, complete genome	S179/TS/CHN/2019	Homo sapiens	China	NA	35020	2019
MK886831.1	Human adenovirus 55 isolate HAdV-B55/CHN/BJDX01/2015, complete genome	BJDX01	Homo sapiens	China	respiratory specimen	34774	2015
MK955315.1	Human mastadenovirus F strain SA14320, complete genome	SA14320	Homo sapiens	South Africa	feces	33973	2009/2014
MK955316.1	Human mastadenovirus F strain SA12683, complete genome	SA12683	Homo sapiens	South Africa	feces	33694	2009/2014
MK955317.1	Human mastadenovirus F strain SA12730, complete genome	SA12730	Homo sapiens	South Africa	feces	33881	2009/2014
MK955318.1	Human mastadenovirus F strain SA12383, complete genome	SA12383	Homo sapiens	South Africa	feces	33929	2009/2014
MK955319.1	Human mastadenovirus F strain SA12303, complete genome	SA12303	Homo sapiens	South Africa	feces	33744	2009/2014
MK962806.1	Human mastadenovirus F strain SA13026, complete genome	SA13026	Homo sapiens	South Africa	feces	33945	2009/2014
MK962807.1	Human mastadenovirus F strain SA6749, complete genome	SA6749	Homo sapiens	South Africa	feces	34020	2009/2014
MK962808.1	Human mastadenovirus F strain SA13020, complete genome	SA13020	Homo sapiens	South Africa	feces	33925	2009/2014
MK962809.1	Human mastadenovirus F strain SA7335, complete genome	SA7335	Homo sapiens	South Africa	feces	33976	2009/2014
MK962810.1	Human mastadenovirus F strain SA12680, complete genome	SA12680	Homo sapiens	South Africa	feces	34064	2009/2014
MN052861.1	Human adenovirus 55, complete genome	B55 YZ2018-01	Homo sapiens	China	Throat Swab	34724	2018
MN135993.1	Human adenovirus 7 strain 163, complete genome	163	Homo sapiens	China	NA	35177	2018
MN164629.1	Human adenovirus 7 isolate A549, complete genome	A549	Homo sapiens	China	NA	35180	2018
MN307136.1	Human adenovirus E4 strain HAdV-E/USA_MD/5883/2019/P4H4F4, complete genome	5883	Homo sapiens	Maryland, USA	nasal wash	35960	2019
MN307140.1	Human adenovirus E4 strain HAdV-E/USA_WI/6006/2018/P4H4F4, complete genome	6006	Homo sapiens	Wisconsin, USA	Nasopharyngeal swab	35960	2018
MN307142.1	Human adenovirus E4 strain HAdV-E/USA_WI/5556/2018/P4H4F4, complete genome	5556	Homo sapiens	Wisconsin, USA	Nasopharyngeal swab	35960	2018
MN307143.1	Human adenovirus E4 strain HAdV-E/USA_PA/9762/2018/P4H4F4, complete genome	9762	Homo sapiens	Pennsylvania, USA	Nasopharyngeal swab	35962	2018
MN307146.1	Human adenovirus 7 strain HAdV-B/USA_MD/9631/2018/P7H7F7, complete genome	9631	Homo sapiens	Maryland, USA	Nasopharyngeal swab	35228	2018
MN307148.1	Human adenovirus 7 strain HAdV-B/USA_MD/6201/2018/P7H7F7, complete genome	6201	Homo sapiens	Maryland, USA	Nasopharyngeal swab	35228	2018
MN307150.1	Human adenovirus 7 strain HAdV-B/USA_PA/7575/2018/P7H7F7, complete genome	7575	Homo sapiens	Pennsylvania, USA	Nasopharyngeal swab	35225	2018
MN307161.1	Human adenovirus 7 strain HAdV-B/USA_WI/5539/2018/P7H7F7, complete genome	5539	Homo sapiens	Wisconsin, USA	Nasopharyngeal swab	35227	2018
MN422292.1	Human mastadenovirus B strain HAdV-B/USA/HLH 2-11/2019/P7H7F7, complete genome	HLH 2-11	Homo sapiens	USA	respiratory specimen	35227	2019
MN422293.1	Human mastadenovirus B strain HAdV-B/USA/HLH 3-19/2019/P7H7F7, complete genome	HLH 3-19	Homo sapiens	USA	respiratory specimen	35227	2019
MN422294.1	Human mastadenovirus B strain HAdV-B/USA/HLH 4-22/2019/P7H7F7, complete genome	HLH 4-22	Homo sapiens	USA	respiratory specimen	35225	2019
MN422295.1	Human mastadenovirus B strain HAdV-B/USA/HLH 5-27/2019/P7H7F7, complete genome	HLH 5-27	Homo sapiens	USA	respiratory specimen	35223	2019
MN431241.1	Human adenovirus D8 isolate VN2017, complete genome	VN2017	Homo sapiens	Vietnam	ocular swab	34936	2017
MN513338.1	Human adenovirus E4 isolate SG01/HAdvE4/2016, complete genome	SG01	Homo sapiens	Singapore	NA	35945	2016
MN513339.1	Human adenovirus E4 isolate SG03/HAdvE4/2016, complete genome	SG03	Homo sapiens	Singapore	NA	35944	2016
MN513340.1	Human adenovirus E4 isolate SG04/HAdvE4/2016, complete genome	SG04	Homo sapiens	Singapore	NA	35945	2016
MN513341.1	Human adenovirus 1 isolate SG05/HAdvC1/2016, complete genome	SG05	Homo sapiens	Singapore	NA	35981	2016
MN513342.1	Human adenovirus 2 isolate SG06/HAdvC2/2016, complete genome	SG06	Homo sapiens	Singapore	NA	35924	2016
MN513343.1	Human adenovirus E4 isolate SG07/HAdvE4/2016, complete genome	SG07	Homo sapiens	Singapore	NA	35945	2016
MN513344.1	Human adenovirus 1 isolate SG08/HAdvC1/2016, complete genome	SG08	Homo sapiens	Singapore	NA	35986	2016
MN513345.1	Human adenovirus 1 isolate SG09/HAdvC1/2016, complete genome	SG09	Homo sapiens	Singapore	NA	35981	2016
MN513346.1	Human adenovirus E4 isolate SG10/HAdvE4/2016, complete genome	SG10	Homo sapiens	Singapore	NA	35945	2016
MN513347.1	Human adenovirus E4 isolate SG11/HAdvE4/2016, complete genome	SG11	Homo sapiens	Singapore	NA	35945	2016
MN531562.1	Human mastadenovirus B strain HAdV 7/Haiti-0707/2014, complete genome	Haiti-0707	Homo sapiens	Haiti	plasma	35240	2014
MN628614.1	Human mastadenovirus C isolate 245-Araguaina, complete genome	245-Araguaina	Homo sapiens	Brazil	feces	36100	2015
MN628615.1	Human mastadenovirus C isolate 211-Carolina-MA, complete genome	211-Carolina-MA	Homo sapiens	Brazil	feces	33837	2015
MN638755.1	Human adenovirus 7d strain HAdV-B/USA/10476/2019/P7H7F7, complete genome	10476	Homo sapiens	USA	respiratory specimen	35240	2019
MN638756.1	Human adenovirus 7d strain HAdV-B/USA/10506/2019/P7H7F7, complete genome	10506	Homo sapiens	USA	respiratory specimen	35240	2019
MN638757.1	Human adenovirus 7d strain HAdV-B/USA/13751/2019/P7H7F7, complete genome	13751	Homo sapiens	USA	respiratory specimen	35239	2019
MN654375.1	Human adenovirus 55 isolate WPAFB69, complete genome	WPAFB69	Homo sapiens	Brian Allgood Army Community Hospital, South Korea	respiratory specimen	34770	2009
MN654376.1	Human adenovirus 55 isolate WPAFB75, complete genome	WPAFB75	Homo sapiens	Brian Allgood Army Community Hospital, South Korea	respiratory specimen	34770	2009
MN654380.1	Human adenovirus 55 isolate NAMRU3-E3, complete genome	NAMRU3-E3	Homo sapiens	Alexandria, Egypt	respiratory specimen	34770	2000
MN654381.1	Human adenovirus 55 isolate NAMRU3-E4, complete genome	NAMRU3-E4	Homo sapiens	Alexandria, Egypt	respiratory specimen	34771	2000
MN654382.1	Human adenovirus 55 isolate NAMRU3-E66, complete genome	NAMRU3-E66	Homo sapiens	Alexandria, Egypt	respiratory specimen	34771	2000
MN654383.1	Human adenovirus 55 isolate NAMRU3-E72, complete genome	NAMRU3-E72	Homo sapiens	Alexandria, Egypt	respiratory specimen	34771	2000
MN654384.1	Human adenovirus 55 isolate NAMRU3 2008-905223, complete genome	NAMRU3 2008-905223	Homo sapiens	Cairo, Egypt	respiratory specimen	34771	2008
MN654385.1	Human adenovirus 55 isolate NAMRU3-E6, complete genome	NAMRU3-E6	Homo sapiens	Alexandria, Egypt	respiratory specimen	34771	2000
MN654386.1	Human adenovirus 55 isolate NAMRU3 2007-905716, complete genome	NAMRU3 2007-905716	Homo sapiens	Cairo, Egypt	respiratory specimen	34772	2007
MN654387.1	Human adenovirus 55 isolate NAMRU3 2009-908968, complete genome	NAMRU3 2009-908968	Homo sapiens	Cairo, Egypt	respiratory specimen	34772	2009
MN654388.1	Human adenovirus 55 isolate SNG1218, complete genome	SNG1218	Homo sapiens	Singapore	respiratory specimen	34772	2005
MN654392.1	Human adenovirus 55 isolate CDC97026382, complete genome	CDC97026382	Homo sapiens	South Dakota, USA	respiratory specimen	34762	1997
MN654393.1	Human adenovirus 55 isolate WPAFB415, complete genome	WPAFB415	Homo sapiens	Misawa, Japan	respiratory specimen	34778	2012
MN654394.1	Human adenovirus 55 isolate CADOH VRDL 76-0669, complete genome	CADOH VRDL 76-0669	Homo sapiens	California, USA	respiratory specimen	34759	1976
MN654395.1	Human adenovirus 55 isolate HAdV-11/14 strain 273, complete genome	273	Homo sapiens	Spain	respiratory specimen	34779	1969
MN686206.1	Human adenovirus 21a isolate human/CHN/BB/201903/21, complete genome	CHN/BB/201903/21	Homo sapiens	Bengbu, China	NA	35369	2019
MN737436.1	Human adenovirus 1 strain QH-1665/2018, complete genome	QH-1665/2018	Homo sapiens	China	Nasopharyngeal swab	36014	2018
MN901805	Human adenovirus 12 strain A12ONP02Cu1Aug2018, complete genome	A12ONP02Cu1Aug2018	Homo sapiens	Toronto, Canada	feces	34125	2018
MN901806	Human adenovirus 61 strain A61ONP01Cu1Sep2018, complete genome	A61ONP01Cu1Sep2018	Homo sapiens	Toronto, Canada	feces	33776	2018
MN936177.1	Human adenovirus E4 strain vaccine, complete genome	vaccine	Homo sapiens	USA		35994	2008
MN936178.1	Human adenovirus 7 strain vaccine, complete genome	vaccine	Homo sapiens	USA		35241	2008
MT113942.1	Human adenovirus sp. isolate CQ29, complete genome	CQ29	Homo sapiens	China	nasopharyngeal aspirates	35241	2019
MT113943.1	Human adenovirus sp. isolate CQ45, complete genome	CQ45	Homo sapiens	China	nasopharyngeal aspirates	35239	2019
MT113944.1	Human adenovirus sp. isolate CQ71, complete genome	CQ71	Homo sapiens	China	nasopharyngeal aspirates	35239	2019
MT350344.1	Human adenovirus 7 isolate BJ20180256/CHN/2018, complete genome	BJ20180256	Homo sapiens	China	NA	35215	2018
MT350345.1	Human adenovirus 7 isolate BJ20180570/CHN/2018, complete genome	BJ20180570	Homo sapiens	China	NA	35240	2018
MT350346.1	Human adenovirus 7 isolate BJ20180683/CHN/2018, complete genome	BJ20180683	Homo sapiens	China	NA	35245	2018
MT367394.1	Human adenovirus 7 isolate HB140/CHN/2015, complete genome	HB140	Homo sapiens	China	NA	35230	2015
MT367395.1	Human adenovirus 7 isolate HB128/CHN/2015, complete genome	HB128	Homo sapiens	China	NA	35238	2015
MT367396.1	Human adenovirus 7 isolate HB115/CHN/2015, complete genome	HB115	Homo sapiens	China	NA	35239	2015
MT367397.1	Human adenovirus 7 isolate HB054/CHN/2014, complete genome	HB054	Homo sapiens	China	NA	35240	2014
MT367398.1	Human adenovirus 7 isolate HB016/CHN/2014, complete genome	HB016	Homo sapiens	China	NA	35238	2014
MT367400.1	Human adenovirus 7 isolate GZ042/CHN/2016, complete genome	GZ042	Homo sapiens	China	NA	35232	2016
MT505438.1	Human adenovirus 11 strain HAdV-B2/USA_GA/8346/2019/P11H11F11, complete genome	HAdV-B2/USA_GA/8346/2019/P11H11F11	Homo sapiens	Georgia, USA	feces	34777	2019
MT505439.1	Human adenovirus 11 strain HAdV-B2/USA_GA/8348/2019/P11H11F12, complete genome	HAdV-B2/USA_GA/8348/2019/P11H11F12	Homo sapiens	Georgia, USA	feces	34777	2019
MT513753.1	Human adenovirus 55 isolate CHOP6887, complete genome	CHOP6887	Homo sapiens	USA	NA	34781	2006
MT771648.1	Human adenovirus E4 strain HAdV-E/USA_CT/4482/2019/P4H4F4, complete genome	4482	Homo sapiens	Conneticut, USA	Nasopharyngeal swab	35960	2019
MT771649.1	Human adenovirus E4 strain HAdV-E/USA_CT/4484/2019/P4H4F4, complete genome	4484	Homo sapiens	Conneticut, USA	Nasopharyngeal swab	35960	2019
MT771657.1	Human adenovirus E4 strain HAdV-E/USA_CT/8918/2019/P4H4F4, complete genome	8918	Homo sapiens	Conneticut, USA	Nasopharyngeal swab	35960	2019
MT777454.1	UNVERIFIED: Human mastadenovirus F isolate 004_TO_Araguaina, partial genome	004_TO_Araguaina	Homo sapiens	Araguaina, Brazil	feces	33414	2015
MT777455.1	UNVERIFIED: Human mastadenovirus F isolate 006_TO_Araguaina, partial genome	006_TO_Araguaina	Homo sapiens	Araguaina, Brazil	feces	34220	2013
MT790998.1	Human adenovirus 41 isolate 120-Porto-Nacional, complete genome	120-Porto-Nacional	Homo sapiens	Porto Nacional, Brazil	feces	34182	2013
MT790999.1	Human adenovirus 41 isolate 119-Araguaina, complete genome	119-Araguaina	Homo sapiens	Araguaina, Brazil	feces	33869	2015
MT791000.1	Human mastadenovirus F isolate 033-Araguaina, complete genome	033-Araguaina	Homo sapiens	Araguaina, Brazil	feces	34173	2014
MT791001.1	Human mastadenovirus F isolate 005_Porto_Nacional, complete genome	005_Porto_Nacional	Homo sapiens	Porto Nacional, Brazil	feces	33451	2015
MT797104.1	UNVERIFIED: Human mastadenovirus F isolate 032_TO_Araguaina, partial genome	032_TO_Araguaina	Homo sapiens	Araguaina, Brazil	feces	34237	2014
MT797105.1	UNVERIFIED: Human mastadenovirus F isolate 035_TO_Tocantinopolis, partial genome	035_TO_Tocantinopolis	Homo sapiens	Tocantinopolis, Brazil	feces	33447	2014
MT797106.1	UNVERIFIED: Human mastadenovirus F isolate 036_TO_Tocantinopolis, partial genome	036_TO_Tocantinopolis	Homo sapiens	Tocantinopolis, Brazil	feces	34196	2014
MT797130.1	UNVERIFIED: Human mastadenovirus F isolate 165_TO_Itacaja, partial genome	165_TO_Itacaja	Homo sapiens	Itacaja, Brazil	feces	34155	2015
MT797131.1	UNVERIFIED: Human mastadenovirus F isolate 062_TO_Xambioa, partial genome	062_TO_Xambioa	Homo sapiens	Xambioa, Brazil	feces	34278	2015
MT797133.1	UNVERIFIED: Human mastadenovirus F isolate 173_TO_Palmas, partial genome	173_TO_Palmas	Homo sapiens	Palmas, Brazil	feces	33421	2010
MT797134.1	UNVERIFIED: Human mastadenovirus F isolate 178_TO_Palmas, partial genome	178_TO_Palmas	Homo sapiens	Palmas, Brazil	feces	33419	2014
MT806170.1	Human adenovirus 55 strain HB107/CHN/2019, complete genome	HB107	Homo sapiens	China	NA	34640	2019
MT806171.1	Human adenovirus 55 strain HB111/CHN/2019, complete genome	HB111	Homo sapiens	China	NA	34620	2019
MT806172.1	Human adenovirus 55 strain HB201/CHN/2019, complete genome	HB201	Homo sapiens	China	NA	34640	2019
MT806174.1	Human adenovirus 55 strain HB204/CHN/2019, complete genome	HB204	Homo sapiens	China	NA	34641	2019
MT806175.1	Human adenovirus 55 strain HB208/CHN/2019, complete genome	HB208	Homo sapiens	China	NA	34641	2019
MT815557.1	UNVERIFIED: Human mastadenovirus F isolate 029_TO_Xinguara, partial genome	029_TO_Xinguara	Homo sapiens	Xinguara, Brazil	feces	33860	2014
MT815564.1	UNVERIFIED: Human mastadenovirus F isolate 064_TO_Paraiso_do_Tocantins, partial genome	064_TO_Paraiso_do_Tocantins	Homo sapiens	Paraiso do Tocantins, Brazil	feces	33862	2013
MT815569.1	UNVERIFIED: Human mastadenovirus F isolate 087_TO_Silvanopolis, partial genome	087_TO_Silvanopolis	Homo sapiens	Silvanopolis, Brazil	feces	33854	2014
MT826884.1	UNVERIFIED: Human mastadenovirus F isolate 007_TO_NovoAcordo, partial genome	007_TO_NovoAcordo	Homo sapiens	Novo Acordo, Brazil	feces	33862	2013
MT826891.1	UNVERIFIED: Human mastadenovirus F isolate 017_TO_Nova_Olinda, partial genome	017_TO_Nova_Olinda	Homo sapiens	Nova Olinda, Brazil	feces	33862	2015
MT920215.1	Human adenovirus 7 strain GZ/2019 isolate GZ04090.3, complete genome	GZ04090.3	Homo sapiens	China	nasopharyngeal swab	35182	2019
MT941567.1	Human adenovirus 7 strain GZ/2019 isolate GZ04160.3, complete genome	GZ04160.3	Homo sapiens	China	nasopharyngeal swab	35183	2019
MT941568.1	Human adenovirus 7 strain GZ/2019 isolate GZ06091.3, complete genome	GZ06091.3	Homo sapiens	China	nasopharyngeal swab	35127	2019
MT950360.1	Human adenovirus 7 strain GZ/2019 isolate GZ06173.3, complete genome	GZ06173.3	Homo sapiens	China	nasopharyngeal swab	35112	2019
MT950361.1	Human adenovirus 7 strain GZ/2019 isolate GZ07010.3, complete genome	GZ07010.3	Homo sapiens	China	nasopharyngeal swab	35112	2019
MT993342.1	Human adenovirus 7 strain GZ/2019 isolate GZ07049.1, complete genome	GZ07049.1	Homo sapiens	China	nasopharyngeal swab	35215	2019
MW053454.1	Human adenovirus 55 isolate 21962_S4TF53, complete genome	21962_S4TF53	Homo sapiens	South Korea	NA	34781	2019
MW054858.1	Human mastadenovirus B, complete genome	NA	Homo sapiens	Germany	NA	34791	2020
MW091531.1	Human adenovirus 21 isolate GZ06109.1, complete genome	GZ06109.1	Homo sapiens	China	nasopharyngeal swab	35362	2019
MW151243.1	Human adenovirus 21 isolate GZ09107.1, complete genome	GZ09107.1	Homo sapiens	China	nasopharyngeal swab	35365	2019
MW567962.1	Human adenovirus 41 isolate MU22/patient A, complete genome	MU22/patient A	Homo sapiens	France	feces	34114	2018
MW567963.1	Human adenovirus 41 isolate MU22/patient B, complete genome	MU22/patient B	Homo sapiens	France	feces	34065	2018
MW686762.1	UNVERIFIED: Human adenovirus 31 isolate Pt11_S1 sequence	Pt11_S1	Homo sapiens	UK	urine	33770	2016
MW686805.1	UNVERIFIED: Human adenovirus 5 isolate Pt16_S9_C5 sequence	Pt16_S9_C5	Homo sapiens	UK	blood	34936	2015
MW686806.1	UNVERIFIED: Human adenovirus 2 isolate Pt19_S7 sequence	Pt19_S7	Homo sapiens	UK	blood	33618	2015
MW686821.1	UNVERIFIED: Human adenovirus 1 isolate Pt39_S1 sequence	Pt39_S1	Homo sapiens	UK	blood	36012	2017
MW686822.1	UNVERIFIED: Human adenovirus 1 isolate Pt39_S2 sequence	Pt39_S2	Homo sapiens	UK	blood	36013	2017
MW686845.1	UNVERIFIED: Human adenovirus 5 isolate Pt53_S1 sequence	Pt53_S1	Homo sapiens	UK	blood	35919	2018
MW686851.1	UNVERIFIED: Human adenovirus E4 isolate Pt1_S1 sequence	Pt1_S1	Homo sapiens	UK	blood	35728	2015
MW686853.1	UNVERIFIED: Human adenovirus 41 isolate Pt13_S1 sequence	Pt13_S1	Homo sapiens	UK	feces	34172	2015
MW692349.1	Human adenovirus E4 isolate HAdV-E/HK/HK35/2014, complete genome	HAdV-E/HK/HK35/2014	Homo sapiens	Hong Kong, China	NA	35966	2014
MW748641.1	Human adenovirus B3 isolate BJ20160214, complete genome	BJ20160214	Homo sapiens	China	respiratory	35249	2016
MW748642.1	Human adenovirus B3 isolate BJ20170281, complete genome	BJ20170281	Homo sapiens	China	respiratory	35253	2017
MW748643.1	Human adenovirus B3 isolate BJ20170284, complete genome	BJ20170284	Homo sapiens	China	respiratory	35256	2017
MW748644.1	Human adenovirus B3 isolate BJ20170287, complete genome	BJ20170287	Homo sapiens	China	respiratory	35236	2017
MW748645.1	Human adenovirus B3 isolate BJ20170320, complete genome	BJ20170320	Homo sapiens	China	respiratory	35255	2017
MW748646.1	Human adenovirus B3 isolate BJ20170379, complete genome	BJ20170379	Homo sapiens	China	respiratory	35258	2017
MW748647.1	Human adenovirus B3 isolate BJ20180075, complete genome	BJ20180075	Homo sapiens	China	respiratory	35255	2018
MW748648.1	Human adenovirus B3 isolate BJ20180080, complete genome	BJ20180080	Homo sapiens	China	respiratory	35253	2018
MW748649.1	Human adenovirus B3 isolate BJ20180274, complete genome	BJ20180274	Homo sapiens	China	respiratory	35057	2018
MW748650.1	Human adenovirus B3 isolate BJ20180444, complete genome	BJ20180444	Homo sapiens	China	respiratory	35264	2018
MW748651.1	Human adenovirus B3 isolate BJ20180567, complete genome	BJ20180567	Homo sapiens	China	respiratory	35255	2018
MW748652.1	Human adenovirus B3 isolate BJ20180581, complete genome	BJ20180581	Homo sapiens	China	respiratory	35053	2018
MW748653.1	Human adenovirus B3 isolate BJ20180612, complete genome	BJ20180612	Homo sapiens	China	respiratory	35280	2018
MW748654.1	Human adenovirus B3 isolate BJ20180641, complete genome	BJ20180641	Homo sapiens	China	respiratory	35264	2018
MW748655.1	Human adenovirus B3 isolate BJ20180681, complete genome	BJ20180681	Homo sapiens	China	respiratory	35052	2018
MW748656.1	Human adenovirus B3 isolate BJ20180705, complete genome	BJ20180705	Homo sapiens	China	respiratory	35257	2018
MW805358.1	Human mastadenovirus D strain PA_USA/VIR209329/2020/56[P56H15F9], complete genome	PA_USA/VIR209329/2020/56[P56H15F9]	Homo sapiens	Pennsylvania, USA	respiratory specimen	35040	2020
MW805359.1	Human mastadenovirus D strain OH_USA/NCHPro95/2014/56[P56H15F9], complete genome	OH_USA/NCHPro95/2014/56[P56H15F9]	Homo sapiens	Ohio, USA	respiratory specimen	35040	2014
MW805360.1	Human mastadenovirus D strain NY_USA/44114/2019/56[P56H15F9], complete genome	NY_USA/44114/2019/56[P56H15F9]	Homo sapiens	New York, USA	respiratory specimen	35040	2019
MW815973.1	Human adenovirus 7 strain HAdV7/China/Hubei/18B4089967/2019-06-21, complete genome	18B4089967	Homo sapiens	Hubei, China	respiratory	35225	2019
MW815974.1	Human adenovirus 7 strain HAdV7/China/Hubei/18B4092713/2019-01-15, complete genome	18B4092713	Homo sapiens	Hubei, China	respiratory	35225	2019
MW815975.1	Human adenovirus 7 strain HAdV7/China/Hubei/18B4092780/2019-02-02, complete genome	18B4092780	Homo sapiens	Hubei, China	respiratory	35229	2019
MW815977.1	Human adenovirus 7 strain HAdV7/China/Hubei/18S4008755/2019-02-12, complete genome	18S4008755	Homo sapiens	Hubei, China	respiratory	35230	2019
MW815978.1	Human adenovirus 7 strain HAdV7/China/Hubei/18S4008778/2018-12-26, complete genome	18S4008778	Homo sapiens	Hubei, China	respiratory	35229	2019
MW815981.1	Human adenovirus 7 strain HAdV7/China/Hubei/19B0008968/2019-05-03, complete genome	19B0008968	Homo sapiens	Hubei, China	respiratory	35229	2019
MW815982.1	Human adenovirus 7 strain HAdV7/China/Hubei/19B0009033/2019-04-20, complete genome	19B0009033	Homo sapiens	Hubei, China	respiratory	35229	2019
MW815983.1	Human adenovirus 7 strain HAdV7/China/Hubei/19B0009034/2019-04-11, complete genome	19B0009034	Homo sapiens	Hubei, China	respiratory	35229	2019
MW815984.1	Human adenovirus 7 strain HAdV7/China/Hubei/19B0009036/2019-04-16, complete genome	19B0009036	Homo sapiens	Hubei, China	respiratory	35229	2019
MW815986.1	Human adenovirus 7 strain HAdV7/China/Hubei/19B0009040/2019-04-19, complete genome	19B0009040	Homo sapiens	Hubei, China	respiratory	35225	2019
MW815987.1	Human adenovirus 7 strain HAdV7/China/Hubei/19B0009042/2019-04-25, complete genome	19B0009042	Homo sapiens	Hubei, China	respiratory	35229	2019
MW815988.1	Human adenovirus 7 strain HAdV7/China/Hubei/19B0009046/2019-04-22, complete genome	19B0009046	Homo sapiens	Hubei, China	respiratory	35229	2019
MW815992.1	Human adenovirus 7 strain HAdV7/China/Hubei/19B0009080/2019-05-14, complete genome	19B0009080	Homo sapiens	Hubei, China	respiratory	35225	2019
MW815993.1	Human adenovirus 7 strain HAdV7/China/Hubei/19B0009082/2019-05-18, complete genome	19B0009082	Homo sapiens	Hubei, China	respiratory	35227	2019
MW815994.1	Human adenovirus 7 strain HAdV7/China/Hubei/19B0009083/2019-05-20, complete genome	19B0009083	Homo sapiens	Hubei, China	respiratory	35225	2019
MW815997.1	Human adenovirus 7 strain HAdV7/China/Hubei/19B0009106/2019-05-14, complete genome	19B0009106	Homo sapiens	Hubei, China	respiratory	35225	2019
MW815999.1	Human adenovirus 7 strain HAdV7/China/Hubei/19B0009120/2019-05-15, complete genome	19B0009120	Homo sapiens	Hubei, China	respiratory	35229	2019
MW816000.1	Human adenovirus 7 strain HAdV7/China/Hubei/19B0009125/2019-05-26, complete genome	19B0009125	Homo sapiens	Hubei, China	respiratory	35231	2019
MW816001.1	Human adenovirus 7 strain HAdV7/China/Hubei/19B0009130/2019-05-15, complete genome	19B0009130	Homo sapiens	Hubei, China	respiratory	35230	2019
MW816002.1	Human adenovirus 7 strain HAdV7/China/Hubei/19B0009131/2019-05-18, complete genome	19B0009131	Homo sapiens	Hubei, China	respiratory	35225	2019
MW816003.1	Human adenovirus 7 strain HAdV7/China/Hubei/19B0009134/2019-05-26, complete genome	19B0009134	Homo sapiens	Hubei, China	respiratory	35229	2019
MW816005.1	Human adenovirus 7 strain HAdV7/China/Hubei/19B0009139/2019-05-01, complete genome	19B0009139	Homo sapiens	Hubei, China	respiratory	35226	2019
MW816006.1	Human adenovirus 7 strain HAdV7/China/Hubei/19B0009141/2019-05-01, complete genome	19B0009141	Homo sapiens	Hubei, China	respiratory	35228	2019
MW816007.1	Human adenovirus 7 strain HAdV7/China/Hubei/19B0009142/2019-04-30, complete genome	19B0009142	Homo sapiens	Hubei, China	respiratory	35227	2019
MW816009.1	Human adenovirus 7 strain HAdV7/China/Hubei/19B0009147/2019-05-11, complete genome	19B0009147	Homo sapiens	Hubei, China	respiratory	35225	2019
MW816010.1	Human adenovirus 7 strain HAdV7/China/Hubei/19B0009149/2019-04-29, complete genome	19B0009149	Homo sapiens	Hubei, China	respiratory	35229	2019
MW816015.1	Human adenovirus 7 strain HAdV7/China/Hubei/19B0012265/2019-05-23, complete genome	19B0012265	Homo sapiens	Hubei, China	respiratory	35226	2019
MW816016.1	Human adenovirus 7 strain HAdV7/China/Hubei/19B0012269/2019-05-22, complete genome	19B0012269	Homo sapiens	Hubei, China	respiratory	35228	2019
MW816017.1	Human adenovirus 7 strain HAdV7/China/Hubei/19B0012271/2019-05-13, complete genome	19B0012271	Homo sapiens	Hubei, China	respiratory	35230	2019
MW816018.1	Human adenovirus 7 strain HAdV7/China/Hubei/19B0012273/2019-04-17, complete genome	19B0012273	Homo sapiens	Hubei, China	respiratory	35225	2019
MW816020.1	Human adenovirus 7 strain HAdV7/China/Hubei/19B0012967/2019-01-19, complete genome	19B0012967	Homo sapiens	Hubei, China	respiratory	35225	2019
MW816031.1	Human adenovirus 7 strain HAdV7/China/Hubei/19B0024328/2019-03-23, complete genome	19B0024328	Homo sapiens	Hubei, China	respiratory	35230	2019
MW816033.1	Human adenovirus 7 strain HAdV7/China/Hubei/19B0027619/2019-04-07, complete genome	19B0027619	Homo sapiens	Hubei, China	respiratory	35226	2019
MW816035.1	Human adenovirus 7 strain HAdV7/China/Hubei/19B0048511/2019-04-16, complete genome	19B0048511	Homo sapiens	Hubei, China	respiratory	35230	2019
MW816038.1	Human adenovirus 7 strain HAdV7/China/Hubei/19B0048644/2019-05-17, complete genome	19B0048644	Homo sapiens	Hubei, China	respiratory	35225	2019
MW816042.1	Human adenovirus 7 strain HAdV7/China/Hubei/19B0048771/2019-06-03, complete genome	19B0048771	Homo sapiens	Hubei, China	respiratory	35225	2019
MW816046.1	Human adenovirus 7 strain HAdV7/China/Hubei/19B0063959/2019-07-01, complete genome	19B0063959	Homo sapiens	Hubei, China	respiratory	35225	2019
MW816048.1	Human adenovirus 7 strain HAdV7/China/Hubei/19B0063986/2019-06-26, complete genome	19B0063986	Homo sapiens	Hubei, China	respiratory	35225	2019
MW816049.1	Human adenovirus 7 strain HAdV7/China/Hubei/19B0069202/2019-08-18, complete genome	19B0069202	Homo sapiens	Hubei, China	respiratory	35225	2019
MW816053.1	Human adenovirus 7 strain HAdV7/China/Hubei/19B0082559/2019-06-22, complete genome	19B0082559	Homo sapiens	Hubei, China	respiratory	35230	2019
MW816055.1	Human adenovirus 7 strain HAdV7/China/Hubei/19B0090149/2019-06-29, complete genome	19B0090149	Homo sapiens	Hubei, China	respiratory	35229	2019
MW816056.1	Human adenovirus 7 strain HAdV7/China/Hubei/19B0090151/2019-06-28, complete genome	19B0090151	Homo sapiens	Hubei, China	respiratory	35230	2019
MW816057.1	Human adenovirus 7 strain HAdV7/China/Hubei/19B0090152/2019-06-29, complete genome	19B0090152	Homo sapiens	Hubei, China	respiratory	35225	2019
MW816059.1	Human adenovirus 7 strain HAdV7/China/Hubei/19B0090204/2019-07-06, complete genome	19B0090204	Homo sapiens	Hubei, China	respiratory	35230	2019
MW816063.1	Human adenovirus 7 strain HAdV7/China/Hubei/19B0090250/2019-07-04, complete genome	19B0090250	Homo sapiens	Hubei, China	respiratory	35226	2019
MW816065.1	Human adenovirus 7 strain HAdV7/China/Hubei/19B0090270/2019-07-21, complete genome	19B0090270	Homo sapiens	Hubei, China	respiratory	35228	2019
MW816066.1	Human adenovirus 7 strain HAdV7/China/Hubei/19B0090273/2019-07-20, complete genome	19B0090273	Homo sapiens	Hubei, China	respiratory	35228	2019
MW816067.1	Human adenovirus 7 strain HAdV7/China/Hubei/19B0090275/2019-07-15, complete genome	19B0090275	Homo sapiens	Hubei, China	respiratory	35230	2019
MW816068.1	Human adenovirus 7 strain HAdV7/China/Hubei/19B0090276/2019-07-18, complete genome	19B0090276	Homo sapiens	Hubei, China	respiratory	35230	2019
MW816069.1	Human adenovirus 7 strain HAdV7/China/Hubei/19B0090277/2019-07-07, complete genome	19B0090277	Homo sapiens	Hubei, China	respiratory	35229	2019
MW816070.1	Human adenovirus 7 strain HAdV7/China/Hubei/19B0090330/2019-07-15, complete genome	19B0090330	Homo sapiens	Hubei, China	respiratory	35225	2019
MW816071.1	Human adenovirus 7 strain HAdV7/China/Hubei/19B0090494/2019-08-26, complete genome	19B0090494	Homo sapiens	Hubei, China	respiratory	35231	2019
MW816072.1	Human adenovirus 7 strain HAdV7/China/Hubei/19B0090497/2019-08-14, complete genome	19B0090497	Homo sapiens	Hubei, China	respiratory	35226	2019
MW816075.1	Human adenovirus 7 strain HAdV7/China/Hubei/19S0012958/2019-03-27, complete genome	19S0012958	Homo sapiens	Hubei, China	respiratory	35228	2019
MW816077.1	Human adenovirus 7 strain HAdV7/China/Hubei/19S0012982/2019-02-27, complete genome	19S0012982	Homo sapiens	Hubei, China	respiratory	35229	2019
MW816078.1	Human adenovirus 7 strain HAdV7/China/Hubei/19S0012984/2019-02-15, complete genome	19S0012984	Homo sapiens	Hubei, China	respiratory	35225	2019
MW816085.1	Human adenovirus 7 strain HAdV7/China/Hubei/19S0016442/2019-02-10, complete genome	19S0016442	Homo sapiens	Hubei, China	respiratory	35222	2019
MW816086.1	Human adenovirus 7 strain HAdV7/China/Hubei/19S0016447/2019-02-17, complete genome	19S0016447	Homo sapiens	Hubei, China	respiratory	35225	2019
MW816090.1	Human adenovirus 7 strain HAdV7/China/Hubei/19S0024189/2019-02-21, complete genome	19S0024189	Homo sapiens	Hubei, China	respiratory	35228	2019
MW816099.1	Human adenovirus 7 strain HAdV7/China/Hubei/19S0027704/2019-04-25, complete genome	19S0027704	Homo sapiens	Hubei, China	respiratory	35230	2019
MW816101.1	Human adenovirus 7 strain HAdV7/China/Hubei/19S0082726/2019-06-07, complete genome	19S0082726	Homo sapiens	Hubei, China	respiratory	35229	2019
MZ540961	Human adenovirus B3 isolate GZ/H201905067/2019, partial genome	GZ/H201905067/2019	Homo sapiens	China	NA	35204	2019
MZ603080.1	Human mastadenovirus C isolate HAdV-5_RVAB genomic sequence, sequence	HAdV-5_RVAB	Homo sapiens	Belgium	feces	35636	2008
MZ983552.1	Human adenovirus 31 isolate 20161068, complete genome	20161068	Homo sapiens	Germany	breast milk	33797	2007
MZ983553.1	Human adenovirus 31 isolate 20180083, complete genome	20180083	Homo sapiens	Germany	breast milk	33797	2008
MZ983554.1	Human adenovirus 31 isolate 20205080, complete genome	20205080	Homo sapiens	Germany	breast milk	33797	2008
MZ983555.1	Human adenovirus 31 isolate 20261808, complete genome	20261808	Homo sapiens	Germany	breast milk	33793	2008
MZ983556.1	Human adenovirus 31 isolate 20292326, complete genome	20292326	Homo sapiens	Germany	breast milk	33789	2011
MZ983557.1	Human adenovirus 31 isolate 20298891, complete genome	20298891	Homo sapiens	Germany	breast milk	33798	2011
MZ983558.1	Human adenovirus 31 isolate 20299634, complete genome	20299634	Homo sapiens	Germany	breast milk	33796	2011
MZ983559.1	Human adenovirus 31 isolate 20325097, complete genome	20325097	Homo sapiens	Germany	breast milk	33801	2012
MZ983560.1	Human adenovirus 31 isolate 20326357, complete genome	20326357	Homo sapiens	Germany	breast milk	33780	2012
MZ983561.1	Human adenovirus 31 isolate 20327562, complete genome	20327562	Homo sapiens	Germany	breast milk	33793	2012
MZ983562.1	Human adenovirus 31 isolate 20330178, complete genome	20330178	Homo sapiens	Germany	breast milk	33786	2012
NC_006144.1	Simian adenovirus 3, complete genome	ATCC VR-1449	Macaca mulatta	NA	tissue culture	34246	NA
NC_006879.1	Simian adenovirus 1, complete genome	ATCC VR-195	Macaca fascicularis	NA	rectal swab	34450	NA
NC_010956.1	Human adenovirus D, complete genome	Hicks	Homo sapiens	Boston, Massachusetts, USA	anal specimen	35083	1951
NC_011202.1	Human adenovirus B2, complete genome	Slobitski	Homo sapiens	Boston, Massachusetts, USA	feces	34794	1951
NC_011203.1	Human adenovirus B1, complete genome	GB	Homo sapiens	Maryland, USA	nasal wash	35343	1953
NC_012959.1	Human adenovirus 54, complete genome	Kobe-H	Homo sapiens	Japan	ocular	34920	2000
NC_028107.1	Simian adenovirus 19 strain AA153, complete genome	AA153	Papio cynocephalus	USA	NA	34064	NA
OK032372	Bat mastadenovirus strain YN01, complete genome	YN01	NA	China	liver tissue	37676	2017
OK318878	Mastadenovirus sp. isolate Human/China/Shanghai/FX4-1613343/2016, complete genome	FX4-1613343	Homo sapiens	China	NA	34185	2016
OL450401.1	Human adenovirus sp. isolate MKC_4, complete genome	MKC_4	Homo sapiens	India	ocular	34893	2018
OM112280	Human mastadenovirus A strain A31CAN272012Case20, complete genome	A31CAN272012Case20	Homo sapiens	Toronto, Canada	feces	33796	2021
OM112281	Human mastadenovirus A strain A31CAN322021Case21, complete genome	A31CAN322021Case21	Homo sapiens	Toronto, Canada	feces	33791	2021
OM112284	Human mastadenovirus C strain C2ONP03Pr1Oct2016, complete genome	C2ONP03Pr1Oct2016	Homo sapiens	Toronto, Canada	feces	35941	2016
OM112285	Human mastadenovirus C strain C2ONP01Cu1Nov2015, complete genome	C2ONP01Cu1Nov2015	Homo sapiens	Toronto, Canada	feces	35933	2015
OP174915	Human adenovirus 41 isolate HOUA-GOSH06, complete genome	HOUA-GOSH06	Homo sapiens	UK	NA	34177	2019
OU501473.1	Human adenovirus 2 isolate ADVJA-38-BE genome assembly, chromosome: ADVJA-38-BE	ADVJA-38-BE	Homo sapiens	Switzerland	NA	32767	NA
OU501474.1	Human adenovirus 5 isolate ADVJA-65-BE genome assembly, chromosome: ADVJA-65-BE	ADVJA-65-BE	Homo sapiens	Switzerland	NA	32767	NA
OU501475.1	Human adenovirus 2 isolate ADVJA-54-BE genome assembly, chromosome: ADVJA-54-BE	ADVJA-54-BE	Homo sapiens	Switzerland	NA	32767	NA
OU501476.1	Human adenovirus 2 isolate ADVJA-60-BE genome assembly, chromosome: ADVJA-60-BE	ADVJA-60-BE	Homo sapiens	Switzerland	NA	32767	NA
OU501477.1	Human adenovirus 5 isolate ADVJA-949-BE genome assembly, chromosome: ADVJA-949-BE	ADVJA-949-BE	Homo sapiens	Switzerland	NA	32767	NA
OU501478.1	Human adenovirus 2 isolate ADVJA-00-BE genome assembly, chromosome: ADVJA-00-BE	ADVJA-00-BE	Homo sapiens	Switzerland	NA	32767	NA
OU501479.1	Human adenovirus 2 isolate ADVJA-77-BE genome assembly, chromosome: ADVJA-77-BE	ADVJA-77-BE	Homo sapiens	Switzerland	NA	32767	NA
OU501480.1	Human adenovirus 2 isolate ADVJA-23-BE genome assembly, chromosome: ADVJA-23-BE	ADVJA-23-BE	Homo sapiens	Switzerland	NA	32767	NA
OU501481.1	Human adenovirus 2 isolate ADVJA-749-BE genome assembly, chromosome: ADVJA-749-BE	ADVJA-749-BE	Homo sapiens	Switzerland	NA	32767	NA

## Sheet: LEGEND
	Table Legend
	Table of GenBank Accession Numbers.
	This table contains the GenBank accession numbers, description, strain designation, host, geographic origin, isolation source, genome size and year of isolation for the strains used in the current study.
