# Supplementary material for: Phylogenetic and Recombination Analysis of Clinical Vitreous Humor–Derived Adenovirus Isolates Reveals Discordance Between Serotype and Phylogeny
Source: Invest Ophthalmol Vis Sci. 2024 Feb 6;65(2):12. doi: 10.1167/iovs.65.2.12 (PMC10854415; doi:10.1167/iovs.65.2.12)
Supplement: Supplement 3 [file iovs-65-2-12_s003.xlsx]

## Sheet: Reticulations per RF-NET 2 Run
	RFNET-2 Detected Reticulations per Run (10 total Runs)
Run 1
Reticulation	Partition Origin	Partition Destination	Transferred Partitions
1	ch.79	AdvE	1,11,12
2	B2 root	UFL35/BPADV3/slobitski root	3,10,15
3	BP_AdV2	UFL35/BPADV3	3,11,12
4	Slobitski	BP_AdV3	1,5,7,8,9,10,11,12
5	WPAFB15/1550/DeWit/NAMRU3 root	IC763	1,3,4,5,7,8,9,10
6	UFL_ADV34	BP_AdV2	14
7	18017/BP_Adv2	B1 root	17,19,20,21
8	BJXD01/ak37/Namru3 root	NAMRU3	9
9	NAMRU3	BJXD01	4,11,13,14
10	B2 root	SiAdV21	2,9,13,17,20
11	B2 root	SiAdV29/SiAdV27.1	4,6,20
12	SiAdV21	Wan/LRTI8/NRC71227 root	7,8,9,10,11,12
13	SiAdV21	SiAdV27.1	14,15,16,17,18
14	Wan	ch.79	1,4,12,14,15,16,17
15	Arg827_04	Wan	3,5,14,16
16	Arg827_04	Pitt00102 to X10s root	13,17,18
17	Arg827_04	GB to X10s root	11,17,18
18	GB to X10s root	BJ20180274 to CL45 root	2,8,9
19	BJ20180274 to CL45 root	vzhadvb1	18
20	BJ20180274/vzhadvb1	MEEI_00062/57	16,17,18
21	Pitts_00112 to CL45 root	X10s	10
22	BJ20180274 to CL45 root	Haiti/MEEI_00062/57	12,13,14,15
23	BJ20180274 to CL45 root	UFL_7H	1,2,3,18
24	BJ20180274 to CL45 root	CL44 to X10s root	1,8,9,10,21
25	UFL_7h	BJ20180274/vzhadvb1	3,20
26	CL44 to X10s root	CL43	16,18
27	Pitts_00112 to CL45 root	CL46	2,6,17
28	CL45	Pitts_00112	8,12,13,18,21
29	CL46/MEEI75/CL45 root	CL46	1,4,5,13,15,18,20
30	UFL_7h	TY01	11,21
31	Haiti/MEEI62/57 root	BP-AdV1	3,16
32	Haiti0707	MEEI_00057	2,4,13,14,15
33	TY01	BJ	2,4,6,8,13,17,20
34	X06/X10s	CL44/BPAdV1	4,11
Run 2
Reticulation	Partition Origin	Partition Destination	Transferred Partitions
1	ch.79	AdvE	1,11,12
2	B2 root	UFL35/BPADV3/slobitski root	3,10,15
3	BP_AdV2	UFL35/BPADV3	3,11,12
4	Slobitski	BP_AdV3	1,5,7,8,9,10,11,12
5	18017/BP_Adv2	B1 root	17,19,20,21
6	WPAFB15/1550/DeWit/NAMRU3 root	IC763	1,3,4,5,7,8,9,10
7	BJXD01/ak37/Namru3 root	NAMRU3	9
8	NAMRU3	BJXD01	4,11,13,14
9	BP_AdV2/18017 root	18017	10,15
10	BJXD01 to WPAFB15 root	DeWit	1,5,13,15,20
11	1550/VC50585/WPAFB15 root	WPAFB15	4,8,9,17
12	B2 root	SiAdV29/SiAdV27.1	4,6,20
13	SiAdV21	SiAdV27.1	14,15,16,17,18
14	Arg827_04	Wan	3,5,14,16
15	Wan	ch.79	1,4,12,14,15,16,17
16	B2 root	SiAdV21	2,9,13,17,20
17	SiAdV21	Wan/LRTI8/NRC71227 root	7,8,9,10,11,12
18	Pitt00102 to X10s root	Arg827 to NRC71227 root	3,7,13,14
19	LRTI8/NRC71227	GB to CL45 root	16,21
20	CL44 to X10s root	BJ20180274 to CL45 root	1,8,9,10,21
21	BJ20180274 to CL45 root	UFL_7H	1,2,3,18
22	CL44 to X10s root	CL43	16,18
23	CL45	Pitts_00112	8,12,13,18,21
24	BJ20180274 to CL45 root	vzhadvb1	18
25	BJ20180274/vzhadvb1	MEEI_00062/57	16,17,18
26	Pitts_00112 to CL45 root	CL46	2,6,17
27	CL46/MEEI75/CL45 root	CL46	1,4,5,13,15,18,20
28	BJ20180274 to CL45 root	Haiti/MEEI_00062/57	12,13,14,15
29	Haiti0707	MEEI_00057	2,4,13,14,15
30	TY01	BJ	2,4,6,8,13,17,20
31	UFL_7h	TY01	11,21
32	X10s	Pitts_00112 to CL45 root	10
33	Haiti0707	TY01	16,19
34	Haiti0707	BP_AdV1	11
Run3
Reticulation	Partition Origin	Partition Destination	Transferred Partitions
1	ch.79	AdvE	1,11,12
2	B2 root	UFL35/BPADV3/slobitski root	3,10,15
3	BP_AdV2	UFL35/BPADV3	3,11,12
4	Slobitski	BP_AdV3	1,5,7,8,9,10,11,12
5	WPAFB15/1550/DeWit/NAMRU3 root	IC763	1,3,4,5,7,8,9,10
6	18017/BP-AdV2	BP_AdV2	14,16
7	NAMRU3/BJXD01/ak37	ak37	4,11,13,14
8	WPAFB15/1550/NAMRU3 root	ak37	10
9	18017/BP_Adv2	B1 root	17,19,20,21
10	B2 root	SiAdV21	2,9,13,17,20
11	B2 root	SiAdV29/SiAdV27.1	4,6,20
12	SiAdV21	Wan/LRTI8/NRC71227 root	7,8,9,10,11,12
13	SiAdV21	SiAdV27.1	14,15,16,17,18
14	Wan	ch.79	1,4,12,14,15,16,17
15	Arg827_04	Wan	3,5,14,16
16	Arg827_04	Pitt00102 to X10s root	13,17,18
17	GB to X10s root	BJ20180274 to CL45 root	2,8,9
18	BJ20180274 to CL45 root	vzhadvb1	18
19	BJ20180274/vzhadvb1	MEEI_00062/57	16,17,18
20	Pitts_00112 to CL45 root	CL46	2,6,17
21	CL46/MEEI75/CL45 root	CL46	1,4,5,13,15,18,20
22	CL45	Pitts_00112	8,12,13,18,21
23	Pitts_00112 to CL45 root	X06/X10s	10
24	BJ20180274 to CL45 root	Haiti/MEEI_00062/57	12,13,14,15
25	BJ20180274 to CL45 root	UFL_7H	1,2,3,18
26	Haiti0707	MEEI_00057	2,4,13,14,15
27	TY01	BJ	2,4,6,8,13,17,20
28	CL44 to X10s root	Pitts00102	16,18
29	UFL_7h	BJ20180274/vzhadvb1	3,20
30	TY01/X10s root	X10s	2
31	Haiti/MEEI62/57 root	BP_AdV1/CL44	3,4
32	Haiti/X10s root	BP_AdV1	16
Run4
Reticulation	Partition Origin	Partition Destination	Transferred Partitions
1	ch.79	AdvE	1,11,12
2	B2 root	UFL35/BPADV3/slobitski root	3,10,15
3	BP_AdV2	UFL35/BPADV3	3,11,12
4	Slobitski	BP_AdV3	1,5,7,8,9,10,11,12
5	WPAFB15/1550/DeWit/NAMRU3 root	IC763	1,3,4,5,7,8,9,10
6	18017/BP_Adv2	B1 root	17,19,20,21
7	UFL-AdV34	18017	10,15
8	BJXD01 to WPAFB15 root	DeWit	1,5,13,15,20
9	NAMRU3/BJXD01/ak37	ak37	4,11,13,14
10	VC50585/WPA/1550/deWit root	NAMRU3/ak37	10
11	1550/VC50585/WPAFB15 root	WPAFB15	4,8,9,17
12	B2 root	SiAdV21	2,9,13,17,20
13	B2 root	SiAdV29/SiAdV27.1	4,6,20
14	SiAdV21	Wan/LRTI8/NRC71227 root	7,8,9,10,11,12
15	SiAdV21	SiAdV27.1	14,15,16,17,18
16	Wan	ch.79	1,4,12,14,15,16,17
17	Arg827_04	Wan	3,5,14,16
18	Pitt00102 to X10s root	Arg827 to NRC71227 root	3,7,13,14
19	Arg827_04	Pitt00102 to X10s root	11,13,17,18
20	BJ20180274 to CL45 root	CL44 to X10s root	1,8,9,10,21
21	BJ20180274 to CL45 root	vzhadvb1	18
22	BJ20180274/vzhadvb1	MEEI_00062/57	16,17,18
23	Pitts_00112 to CL45 root	CL46	2,6,17
24	CL46/MEEI75/CL45 root	CL46	1,4,5,13,15,18,20
25	CL45	Pitts_00112	8,12,13,18,21
26	BJ20180274 to CL45 root	Haiti/MEEI_00062/57	12,13,14,15
27	TY01	UFL_7h/BP-AdV1/CL44	11,21
28	CL44 to X10s root	CL43	16,18
29	Haiti/X10s root	CL44	16
30	Haiti0707	MEEI_00057	2,4,13,14,15
31	TY01	BJ	2,4,6,8,13,17,20
32	X10s	Pitts_00112 to CL45 root	10
33	TY01	X10s	21
34	X06	TY01	2,21
Run5
Reticulation	Partition Origin	Partition Destination	Transferred Partitions
1	ch.79	AdvE	1,11,12
2	B2 root	UFL35/BPADV3/slobitski root	3,10,15
3	BP_AdV2	UFL35/BPADV3	3,11,12
4	Slobitski	BP_AdV3	1,5,7,8,9,10,11,12
5	WPAFB15/1550/DeWit/NAMRU3 root	IC763	1,3,4,5,7,8,9,10
6	18017/BP_Adv2	B1 root	17,19,20,21
7	NAMRU3	BJXD01	4,11,13,14
8	BJXD01/ak37/Namru3 root	NAMRU3	9
9	BJXD01/ak37/Namru3 root	DeWit	3,6,7,18,21
10	1550/WPA/VC50585	BJXD01/ak37/NAMRU3	1,5,13,15,20
11	1550/WPA/VC50585	VC50585	1,3,6,11,15,18,21
12	B2 root	SiAdV21	2,9,13,17,20
13	B2 root	SiAdV29/SiAdV27.1	4,6,20
14	SiAdV21	Wan/LRTI8/NRC71227 root	7,8,9,10,11,12
15	SiAdV21	SiAdV27.1	14,15,16,17,18
16	Wan	ch.79	1,4,12,14,15,16,17
17	Arg827_04	Wan	3,5,14,16
18	Arg827_04	Pitt00102 to X10s root	13,17,18
19	Arg827_04	GB to X10s root	11,17,18
20	BJ20180274 to CL45 root	vzhadvb1	18
21	BJ20180274/vzhadvb1	MEEI_00062/57	16,17,18
22	Pitts_00112 to CL45 root	CL46	2,6,17
23	CL46/MEEI75/CL45 root	MEEI_00075	1,4,5,13,15,18,20
24	CL45	Pitts_00112	8,12,13,18,21
25	BJ20180274 to CL45 root	Haiti/MEEI_00062/57	12,13,14,15
26	BJ20180274 to CL45 root	UFL_7H	1,2,3,18
27	CL44 to X10s root	BJ20180274 to CL45 root	1,8,9,10,21
28	CL44 to X10s root	CL43	16,18
29	UFL_7h	BJ20180274/vzhadvb1	3,20
30	UFL_7h	TY01	11,21
31	CL44/BP-AdV1	Pitts_00102/CL43	14,17
32	CL44/BP-AdV1	X06	11
33	Haiti0707	MEEI_00057	2,4,13,14,15
34	TY01	BJ	2,4,6,8,13,17,20
Run6
Reticulation	Partition Origin	Partition Destination	Transferred Partitions
1	ch.79	AdvE	1,11,12
2	B2 root	UFL35/BPADV3/slobitski root	3,10,15
3	BP_AdV2	UFL35/BPADV3	3,11,12
4	Slobitski	BP_AdV3	1,5,7,8,9,10,11,12
5	WPAFB15/1550/DeWit/NAMRU3 root	IC763	1,3,4,5,7,8,9,10
6	18017/BP_Adv2	B1 root	17,19,20,21
7	18017/BP-AdV2	BP_AdV2	14,16
8	BJXD01	NAMRU3	4,11,13,14
9	BJXD01/VC50585 root	deWit	1,5,13,15,20
10	VC50585/WPA/1550/deWit root	NAMRU3/ak37	10
11	DeWit	BJXD01/ak37/Namru3 root	3,6,7,18,21
12	1550/WPA/VC50585	VC50585	1,3,6,11,15,18,21
13	B2 root	SiAdV21	2,9,13,17,20
14	B2 root	SiAdV29/SiAdV27.1	4,6,20
15	SiAdV21	Wan/LRTI8/NRC71227 root	7,8,9,10,11,12
16	SiAdV21	SiAdV27.1	14,15,16,17,18
17	Wan	ch.79	1,4,12,14,15,16,17
18	Arg827_04	Wan	3,5,14,16
19	Wan	ch.79	1,4,12,14,15,16,17
20	GB to CL45 root	Wan/Arg827/ch.79	4,12,16
21	Wan/Arg827/ch.79	Pitts_00102 to X10s	7,13,17
22	GB to CL45 root	BJ20180274 to CL45 root	2,8,9
23	BJ20180274 to CL45 root	UFL_7h to X10s	1,8,9,10,21
24	BJ20180274 to CL45 root	vzhadvb1	18
25	BJ20180274/vzhadvb1	MEEI_00062/57	16,17,18
26	Pitts_00112 to CL45 root	CL46	2,6,17
27	CL46/MEEI75/CL45 root	MEEI_00075	1,4,5,13,15,18,20
28	CL45	Pitts_00112	8,12,13,18,21
29	BJ20180274 to CL45 root	Haiti/MEEI_00062/57	12,13,14,15
30	BJ20180274 to CL45 root	UFL_7H	1,2,3,18
31	CL44 to X10s root	CL43	16,18
32	UFL_7h	BJ20180274/vzhadvb1	3,20
33	Haiti/MEEI_00062/57	BP-AdV1	3
34	Haiti_0707	MEEI_00062/57	5,18
35	BJ/X06/X10s	X10s	2,14
36	BJ	TY01	2,4,6,8,13,17,20
37	UFL_7h	UFL_7h/CL44/BP-AdV1	11,21
Run7
Reticulation	Partition Origin	Partition Destination	Transferred Partitions
1	ch.79	AdvE	1,11,12
2	B2 root	UFL35/BPADV3/slobitski root	3,10,15
3	BP_AdV2	UFL35/BPADV3	3,11,12
4	Slobitski	BP_AdV3	1,5,7,8,9,10,11,12
5	WPAFB15/1550/DeWit/NAMRU3 root	IC763	1,3,4,5,7,8,9,10
6	18017/BP_Adv2	B1 root	17,19,20,21
7	UFL-AdV34	18017	10,15
8	BJXD01/NAMRU3/ak37	ak37	4,11,13,14
9	VC50585/WPA/1550/	NAMRU3/ak37	10
10	1550/WPA/VC50585	VC50585	1,3,6,11,15,18,21
11	B2 root	SiAdV21	2,9,13,17,20
12	B2 root	SiAdV29/SiAdV27.1	4,6,20
13	SiAdV21	Wan/LRTI8/NRC71227 root	7,8,9,10,11,12
14	SiAdV21	SiAdV27.1	14,15,16,17,18
15	Wan	ch.79	1,4,12,14,15,16,17
16	Arg827_04	Wan	3,5,14,16
17	Pitt00102 to X10s root	GB to CL45 root	3,7,13,14
18	Arg827_04	GB to X10s root	11,17,18
19	BJ20180274 to CL45 root	UFL_7h to X10s	1,8,9,10,21
20	BJ20180274 to CL45 root	vzhadvb1	18
21	BJ20180274/vzhadvb1	MEEI_00062/57	16,17,18
22	Pitts_00112 to CL45 root	CL46	2,6,17
23	CL46/MEEI75/CL45 root	MEEI_00075	1,4,5,13,15,18,20
24	CL45	Pitts_00112	8,12,13,18,21
25	BJ20180274 to CL45 root	Haiti/MEEI_00062/57	12,13,14,15
26	BJ20180274 to CL45 root	UFL_7H	1,2,3,18
27	CL43 to X10s root	GB	2,8,9
28	CL44 to X10s root	Pitts_00102	16,18
29	UFL_7h	UFL_7h/CL44/BP-AdV1	11,21
30	CL44/BP-AdV1	X06	11
31	Haiti/MEEI_00062/57	BP-AdV1	3,16
32	Haiti0707	MEEI_00057	2,4,13,14,15
33	TY01/BJ/X06/X10s	X06/X10s	2,4,6,8,13,17,20
34	X10s	Pitts_00112 to CL45 root	10
35	TY01/BJ/X06/X10s	CL44/BP-AdV1	4,9,20
Run8
Reticulation	Partition Origin	Partition Destination	Transferred Partitions
1	ch.79	AdvE	1,11,12
2	B2 root	UFL35/BPADV3/slobitski root	3,10,15
3	BP_AdV2	UFL35/BPADV3	3,11,12
4	Slobitski	BP_AdV3	1,5,7,8,9,10,11,12
5	WPAFB15/1550/DeWit/NAMRU3 root	IC763	1,3,4,5,7,8,9,10
6	18017/BP_Adv2	B1 root	17,19,20,21
7	BJXD01 to VC50585 root	BJXD01	10
8	BJXD01 to VC50585 root	deWit	1,5,13,15,20
9	DeWit	BJXD01/ak37/Namru3 root	3,6,7,18,21
10	1550/WPA/VC50585	VC50585	1,3,6,11,15,18,21
11	BJXD01	NAMRU3	4,11,13,14
12	B2 root	SiAdV21	2,9,13,17,20
13	B2 root	SiAdV29/SiAdV27.1	4,6,20
14	SiAdV21	Wan/LRTI8/NRC71227 root	7,8,9,10,11,12
15	SiAdV21	SiAdV27.1	14,15,16,17,18
16	Wan	ch.79	1,4,12,14,15,16,17
17	LRTI_8/NRC_71227	GB to MEEI_00075	16,21
18	BJ20180274 to CL45 root	vzhadvb1	18
19	BJ20180274/vzhadvb1	MEEI_00062/57	16,17,18
20	CL46/MEEI75/CL45 root	MEEI_00075	1,4,5,13,15,18,20
21	CL45	Pitts_00112	8,12,13,18,21
22	MEEI_00075	CL46	7,9,11
23	CL43 to X10s root	Arg827 to NRC_71227	3,7,13,14
24	Pitts_00112 to CL45 root	Haiti/MEEI_00062/57	12,13,14,15
25	BJ20180274 to CL45 root	UFL_7h	1,8,9,10,21
26	BJ20180274 to CL45 root	UFL_7H	1,2,3,18
27	CL44 to X10s root	Pitts_00102	16,18
28	CL43 to X10s root	GB	2,3,8,9
29	UFL_7h	BJ20180274/vzhadvb1	3,20
30	TY01/BJ/X06/X10s	TY01	1,3,7,9,12,14,15
31	TY01/BJ/X06/X10s	X10s	12,14
32	Haiti/MEEI_00062/57	X06/X10s	4,18
33	Haiti/MEEI_00062/57	CL44/BP-AdV1	3,4
34	Haiti/MEEI_00062/57	BP-AdV1	3,16
35	Haiti0707	MEEI_00057	2,4,13,14,15
Run9
Reticulation	Partition Origin	Partition Destination	Transferred Partitions
1	ch.79	AdvE	1,11,12
2	B2 root	UFL35/BPADV3/slobitski root	3,10,15
3	BP_AdV2	UFL35/BPADV3	3,11,12
4	Slobitski	BP_AdV3	1,5,7,8,9,10,11,12
5	WPAFB15/1550/DeWit/NAMRU3 root	IC763	1,3,4,5,7,8,9,10
6	18017/BP_Adv2	B1 root	17,19,20,21
7	BJXD01	NAMRU3	4,11,13,14
8	BJXD01/ak37/Namru3 root	DeWit	3,6,7,18,21
9	WPA/1550/VC50585	BJXD01/ak37/NAMRU3	1,5,13,15,20
10	B2 root	SiAdV21	2,9,13,17,20
11	B2 root	SiAdV29/SiAdV27.1	4,6,20
12	SiAdV21	Wan/LRTI8/NRC71227 root	7,8,9,10,11,12
13	SiAdV21	SiAdV27.1	14,15,16,17,18
14	Wan	ch.79	1,4,12,14,15,16,17
15	Arg827_04	Wan	3,5,14,16
16	B1 Root	GB to CL45 root	3,7,13,14
17	Arg827_04	GB to X10s root	11,17,18
18	GB to X10s root	BJ20180274 to CL45	2,8,9
19	BJ20180274 to CL45 root	UFL_7h to X10s	1,8,9,10,21
20	BJ20180274 to CL45 root	vzhadvb1	18
21	BJ20180274/vzhadvb1	MEEI_00062/57	16,17,18
22	Pitts_00112 to CL45 root	CL46	2,6,17
23	CL46/MEEI75/CL45 root	MEEI_00075	1,4,5,13,15,18,20
24	CL45	Pitts_00112	8,12,13,18,21
25	Pitts_00112 to CL45 root	Haiti/MEEI_00062/57	12,13,14,15
26	BJ20180274 to CL45 root	UFL_7H	1,2,3,18
27	CL44 to X10s root	CL43	16,18
28	Haiti/X10s root	BP-AdV1	16
29	Haiti0707/MEEI_00057/62	MEEI_00062/57	2,4,13,14,15
30	TY01	BJ	2,4,6,8,13,17,20
31	Haiti_0707	MEEI_00062/57	16,19
32	X06/X10s	CL44/BP-AdV1	4,11
33	TY01/BJ/X06/X10s	X10s	2
34	X10s	Pitts_00112 to CL45 root	10
Run10
Reticulation	Partition Origin	Partition Destination	Transferred Partitions
1	ch.79	AdvE	1,11,12
2	B2 root	UFL35/BPADV3/slobitski root	3,10,15
3	BP_AdV2	UFL35/BPADV3	3,11,12
4	Slobitski	BP_AdV3	1,5,7,8,9,10,11,12
5	WPAFB15/1550/DeWit/NAMRU3 root	IC763	1,3,4,5,7,8,9,10
6	18017/BP_Adv2	B1 root	17,19,20,21
7	BJXD01/NAMRU3/ak37	ak37	4,11,13,14
8	18017/BP-AdV2	BP_AdV2	14,16
9	WPAFB15/1550/VC50585 root	NAMRU3/ak37	10
10	1550/WPA/VC50585	VC50585	1,3,6,11,15,18,21
11	B2 root	SiAdV21	2,9,13,17,20
12	B2 root	SiAdV29/SiAdV27.1	4,6,20
13	SiAdV21	Wan/LRTI8/NRC71227 root	7,8,9,10,11,12
14	SiAdV21	SiAdV27.1	14,15,16,17,18
15	Wan	ch.79	1,4,12,14,15,16,17
16	Arg827_04	Wan	3,5,14,16
17	Arg827_04	GB to X10s root	11,17,18
18	GB to X10s root	BJ20180274 to CL45	2,8,9
19	Arg827_04	Pitt00102 to X10s root	13,17,18
20	BJ20180274 to CL45 root	UFL_7h to X10s	1,8,9,10,21
21	BJ20180274 to CL45 root	vzhadvb1	18
22	BJ20180274/vzhadvb1	MEEI_00062/57	16,17,18
23	CL46/MEEI75/CL45 root	MEEI_00075	1,4,5,13,15,18,20
24	CL45	Pitts_00112	8,12,13,18,21
25	Pitts_00112 to CL45 root	CL46	2,6,17
26	Pitts_00112 to CL45 root	Haiti/MEEI_00062/57	12,13,14,15
27	BJ20180274 to CL45 root	UFL_7H	1,2,3,18
28	CL44 to X10s root	Pitts_00102	16,18
29	UFL_7h	BJ20180274/vzhadvb1	3,20
30	Haiti0707/MEEI_00057/62	MEEI_00057	2,4,13,14,15
31	BJ	X10s	2,4,6,8,13,17,20
32	Haiti/MEEI_00062/57	BP-AdV1	3
33	Haiti_0707	X06/X10s	5,18
34	BJ/X06/X10s	X10s	2,14

## Sheet: Individual Reticulations
	Total Detected Individual Reticulations and Occurrence
	Reticulation	Partition Origin	Partition Destination	Transferred Partitions		Occurrence in 10 Runs
	1	ch.79	AdvE	1,11,12		10/10
	2	B2 root	UFL35/BPADV3/slobitski root	3,10,15		10/10
	3	BP_AdV2	UFL35/BPADV3	3,11,12		10/10
	4	Slobitski	BP_AdV3	1,5,7,8,9,10,11,12		10/10
	5	WPAFB15/1550/DeWit/NAMRU3 root	IC763	1,3,4,5,7,8,9,10		10/10
	6	UFL_ADV34	BP_AdV2	14		1/10
	7	18017/BP_Adv2	B1 root	17,19,20,21		10/10
	8	BJXD01/ak37/Namru3 root	NAMRU3	9		3/10
	9	NAMRU3	BJXD01	4,11,13,14		6/10
	10	B2 root	SiAdV21	2,9,13,17,20		10/10
	11	B2 root	SiAdV29/SiAdV27.1	4,6,20		10/10
	12	SiAdV21	Wan/LRTI8/NRC71227 root	7,8,9,10,11,12		10/10
	13	SiAdV21	SiAdV27.1	14,15,16,17,18		10/10
	14	Wan	ch.79	1,4,12,14,15,16,17		10/10
	15	Arg827_04	Wan	3,5,14,16		9/10
	16	Arg827_04	Pitt00102 to X10s root	13,17,18		5/10
	17	Arg827_04	GB to X10s root	11,17,18		5/10
	18	GB to X10s root	BJ20180274 to CL45 root	2,8,9		5/10
	19	BJ20180274 to CL45 root	vzhadvb1	18		10/10
	20	BJ20180274/vzhadvb1	MEEI_00062/57	16,17,18		10/10
	21	Pitts_00112 to CL45 root	X10s	10		1/10
	22	BJ20180274 to CL45 root	Haiti/MEEI_00062/57	12,13,14,15		10/10
	23	BJ20180274 to CL45 root	UFL_7H	1,2,3,18		9/10
	24	BJ20180274 to CL45 root	CL44 to X10s root	1,8,9,10,21		2/10
	25	UFL_7h	BJ20180274/vzhadvb1	3,20		6/10
	26	CL44 to X10s root	CL43	16,18		6/10
	27	Pitts_00112 to CL45 root	CL46	2,6,17		9/10
	28	CL45	Pitts_00112	8,12,13,18,21		10/10
	29	CL46/MEEI75/CL45 root	CL46	1,4,5,13,15,18,20		2/10
	30	UFL_7h	TY01	11,21		3/10
	31	Haiti/MEEI62/57 root	BP-AdV1	3,16		3/10
	32	Haiti0707	MEEI_00057	2,4,13,14,15		8/10
	33	TY01	BJ	2,4,6,8,13,17,20		7/10
	34	X06/X10s	CL44/BPAdV1	4,11		2/10
	35	BP_AdV2/18017 root	18017	10,15		3/10
	36	BJXD01 to WPAFB15 root	DeWit	1,5,13,15,20		4/10
	37	1550/VC50585/WPAFB15 root	WPAFB15	4,8,9,17		2/10
	38	Pitt00102 to X10s root	Arg827 to NRC71227 root	3,7,13,14		3/10
	39	LRTI8/NRC71227	GB to CL45 root	16,21		2/10
	40	X10s	Pitts_00112 to CL45 root	10		3/10
	41	Haiti0707	TY01	16,19		1/10
	42	Haiti0707	BP_AdV1	11		1/10
	43	18017/BP-AdV2	BP_AdV2	14,16		3/10
	44	WPAFB15/1550/NAMRU3 root	ak37	10		1/10
	45	Pitts_00112 to CL45 root	X06/X10s	10		1/10
	46	CL44 to X10s root	Pitts00102	16,18		4/10
	47	TY01/X10s root	X10s	2		1/10
	48	Haiti/MEEI62/57 root	BP_AdV1/CL44	3,4		2/10
	49	Haiti/X10s root	BP_AdV1	16		1/10
	50	VC50585/WPA/1550/deWit root	NAMRU3/ak37	10		3/10
	51	Arg827_04	Pitt00102 to X10s root	11,13,17,18		1/10
	52	TY01	UFL_7h/BP-AdV1/CL44	11,21		1/10
	53	Haiti/X10s root	CL44	16		1/10
	54	TY01	X10s	21		1/10
	55	X06	TY01	2,21		1/10
	56	BJXD01/ak37/Namru3 root	DeWit	3,6,7,18,21		2/10
	57	1550/WPA/VC50585	BJXD01/ak37/NAMRU3	1,5,13,15,20		2/10
	58	1550/WPA/VC50585	VC50585	1,3,6,11,15,18,21		5/10
	59	CL46/MEEI75/CL45 root	MEEI_00075	1,4,5,13,15,18,20		6/10
	60	CL44 to X10s root	BJ20180274 to CL45 root	1,8,9,10,21		1/10
	61	CL44/BP-AdV1	Pitts_00102/CL43	14,17		1/10
	62	CL44/BP-AdV1	X06	11		1/10
	63	BJXD01	NAMRU3	4,11,13,14		3/10
	64	VC50585/WPA/1550/deWit root	NAMRU3/ak37	10		2/10
	65	GB to CL45 root	Wan/Arg827/ch.79	4,12,16		1/10
	66	Wan/Arg827/ch.79	Pitts_00102 to X10s	7,13,17		1/10
	67	BJ20180274 to CL45 root	UFL_7h to X10s	1,8,9,10,21		4/10
	68	Haiti/MEEI_00062/57	BP-AdV1	3		2/10
	69	Haiti_0707	MEEI_00062/57	5,18		1/10
	70	BJ/X06/X10s	X10s	2,14		2/10
	71	UFL_7h	UFL_7h/CL44/BP-AdV1	11,21		2/10
	72	Pitt00102 to X10s root	GB to CL45 root	3,7,13,14		1/10
	73	Arg827_04	GB to X10s root	11,17,18		4/10
	74	CL43 to X10s root	GB	2,8,9		1/10
	75	TY01/BJ/X06/X10s	X06/X10s	2,4,6,8,13,17,20		1/10
	76	TY01/BJ/X06/X10s	CL44/BP-AdV1	4,9,20		1/10
	77	BJXD01 to VC50585 root	BJXD01	10		1/10
	78	DeWit	BJXD01/ak37/Namru3 root	3,6,7,18,21		2/10
	79	LRTI_8/NRC_71227	GB to MEEI_00075	16,21		1/10
	80	MEEI_00075	CL46	7,9,11		1/10
	81	BJ20180274 to CL45 root	UFL_7h	1,8,9,10,21		1/10
	82	TY01/BJ/X06/X10s	TY01	1,3,7,9,12,14,15		1/10
	83	TY01/BJ/X06/X10s	X10s	12,14		1/10
	84	Haiti/MEEI_00062/57	X06/X10s	4,18		1/10
	85	B1 Root	GB to CL45 root	3,7,13,14		1/10
	86	Haiti0707/MEEI_00057/62	MEEI_00062/57	2,4,13,14,15		1/10
	87	Haiti_0707	MEEI_00062/57	16,19		1/10
	88	BJ	X10s	2,4,6,8,13,17,20		1/10
	89	Haiti_0707	X06/X10s	5,18		1/10

## Sheet: ≥ 70% Reticulations
	Reticulations occuring in ≥ 70% of RFNET-2 Runs
	Reticulation	Partition Origin	Partition Destination	Transferred Partitions		Occurrence in 10 Runs
	1	ch.79	AdvE	1,11,12		10/10
	2	B2 root	UFL35/BPADV3/slobitski root	3,10,15		10/10
	3	BP_AdV2	UFL35/BPADV3	3,11,12		10/10
	4	Slobitski	BP_AdV3	1,5,7,8,9,10,11,12		10/10
	5	WPAFB15/1550/DeWit/NAMRU3 root	IC763	1,3,4,5,7,8,9,10		10/10
	6	18017/BP_Adv2	B1 root	17,19,20,21		10/10
	7	B2 root	SiAdV21	2,9,13,17,20		10/10
	8	B2 root	SiAdV29/SiAdV27.1	4,6,20		10/10
	9	SiAdV21	Wan/LRTI8/NRC71227 root	7,8,9,10,11,12		10/10
	10	SiAdV21	SiAdV27.1	14,15,16,17,18		10/10
	11	Wan	ch.79	1,4,12,14,15,16,17		10/10
	12	Arg827_04	Wan	3,5,14,16		9/10
	13	BJ20180274 to CL45 root	vzhadvb1	18		10/10
	14	BJ20180274/vzhadvb1	MEEI_00062/57	16,17,18		10/10
	15	BJ20180274 to CL45 root	Haiti/MEEI_00062/57	12,13,14,15		10/10
	16	BJ20180274 to CL45 root	UFL_7H	1,2,3,18		9/10
	17	Pitts_00112 to CL45 root	CL46	2,6,17		9/10
	18	CL45	Pitts_00112	8,12,13,18,21		10/10
	19	Haiti0707	MEEI_00057	2,4,13,14,15		8/10
	20	TY01	BJ	2,4,6,8,13,17,20		7/10

## Sheet: LEGEND
Table Legend
Tab 1. Reticulations per RF-NET 2 Run
This table contains each of the detected reticulations, including the orgin and destination of transferred genome partions for each of the 10 RF-NET 2 runs.
Tab 2. Individual Reticulations
This table contains all of the total individual reticulations (including partition origin and destination) from the RF-NET 2 runs.
Tab 3. ≥ 70% Reticulations
This table comprises the reticulations occuring in ≥ 70% of the RF-NET 2 runs. Runs occuring in ≥70% of the runs were considered valid.
